# Supplementary material for: Transcriptomics and Lipid Metabolomics Analysis of Subcutaneous, Visceral, and Abdominal Adipose Tissues of Beef Cattle
Source: Genes (Basel). 2022 Dec 22;14(1):37. doi: 10.3390/genes14010037 (PMC9858949; doi:10.3390/genes14010037)
Supplement: Supplementary file 1 [file genes-14-00037-s001.zip]

Archive with 7 entries (7 files):
- Figure S1.tif
- Figure S2.tif
- Figure S3.tif
- Figure S4.tif
- Figure S5.tif
- genes-2017330-supplementary.pdf
- genes-2017330-supplementary.xlsx
