# Supplementary material for: Transcriptomics and Lipid Metabolomics Analysis of Subcutaneous, Visceral, and Abdominal Adipose Tissues of Beef Cattle
Source: Genes (Basel). 2022 Dec 22;14(1):37. doi: 10.3390/genes14010037 (PMC9858949; doi:10.3390/genes14010037)
Supplement: Supplementary file 1 [file genes-14-00037-s001.zip › genes-2017330-supplementary.xlsx]

## Sheet: Table S1
Table S1. Statistical analysis of transcriptome sequencing of different adipose tissues.
Sample	Raw Reads(pairs)	Clean Reads(pairs)	Raw Base(G)	Clean Base(G)	Effective Rate(%)	Error Rate(%)	Q20(%)	Q30(%)	GC Content(%)	Multiple mapped reads (%)	Uniquely mapped reads (%)	Total mapped reads (%)
SAT1	22959874	22232472	6.89	6.67	96.83	0.03	97.91	94.11	52.81	1.96037	94.9701	96.93
SAT2	23324209	22738284	7	6.82	97.49	0.03	97.74	93.75	51.81	2.63416	93.913	96.55
SAT3	22266181	21539211	6.68	6.46	96.74	0.02	98.34	95.25	52.98	2.99096	95.3285	97.38
SAT4	24022966	23415125	7.21	7.02	97.47	0.03	97.85	93.91	52.44	2.25282	94.8736	97.13
SAT5	22567445	21910881	6.77	6.57	97.09	0.03	97.96	94.22	52.9	2.11145	94.9228	97.03
VAT1	23419950	22844493	7.03	6.85	97.54	0.03	97.78	93.91	51.59	10.9844	83.4712	94.46
VAT2	24419267	23841649	7.33	7.15	97.63	0.03	97.46	93.48	51.76	10.31	83.9332	94.24
VAT3	20427728	19899438	6.13	5.97	97.41	0.03	97.79	94.03	52.44	10.7936	83.8999	94.69
VAT4	23218556	22754596	6.97	6.83	98	0.03	97.64	93.57	52.24	11.7374	82.8629	94.6
AAT1	25081572	24393033	7.52	7.32	97.25	0.03	97.86	94.1	51.59	11.3403	82.9491	94.29
AAT2	24088922	23475085	7.23	7.04	97.45	0.03	97.88	94.09	51.45	11.5475	83.2416	94.79
AAT3	19899656	19343741	5.97	5.8	97.21	0.03	97.78	94.03	51.63	11.3246	83.1334	94.46
AAT4	23803882	23002630	7.14	6.9	96.63	0.03	97.62	93.72	52.55	11.4972	82.9337	94.43
AAT5	22437198	21691019	6.73	6.51	96.67	0.03	97.73	93.95	52.4	11.8808	81.7334	93.61

## Sheet: Table S2
Table S2. The differentially expressed genes identified in SAT-VAT group.
ensembl	baseMean	log2FoldChange	lfcSE	stat	pvalue	padj	entrez	symbol	description
ENSBTAG00000003064	1137.26	-1.08479	0.196517	-5.52009	3.38829e-08	6.73029e-07	514918	PAXBP1	PAX3 and PAX7 binding protein 1
ENSBTAG00000017310	285.285	-1.99639	0.359713	-5.54996	2.8573e-08	5.84329e-07	516536	EVA1C	eva-1 homolog C
ENSBTAG00000018854	2688.92	1.39133	0.254132	5.47483	4.37923e-08	8.35338e-07	281495	SOD1	superoxide dismutase 1
ENSBTAG00000017839	33.5932	1.7086	0.676821	2.52445	0.011588	0.0371956	NA	NA	NA
ENSBTAG00000000706	10549.9	-2.05985	0.331895	-6.20631	5.4243e-10	1.67331e-08	512171	ADAMTS1	ADAM metallopeptidase with thrombospondin type 1 motif 1
ENSBTAG00000050914	3151.36	-1.96655	0.303741	-6.47443	9.51723e-11	3.57175e-09	768230	CYYR1	cysteine and tyrosine rich 1
ENSBTAG00000000603	3110.43	-1.70264	0.234981	-7.24586	4.29706e-13	2.59037e-11	538846	JAM2	junctional adhesion molecule 2
ENSBTAG00000052575	37.2743	1.7972	0.51792	3.47003	0.00052041	0.0028738	NA	NA	NA
ENSBTAG00000047293	278.218	1.07684	0.432472	2.48998	0.0127752	0.0402813	524960	NRIP1	nuclear receptor interacting protein 1
ENSBTAG00000026156	127.638	1.70371	0.438488	3.88542	0.000102154	0.000723144	781333	VGLL3	vestigial like family member 3
ENSBTAG00000023652	1931.54	1.76246	0.362681	4.85954	1.17661e-06	1.53287e-05	282006	PROS1	protein S
ENSBTAG00000013662	1594.46	3.19728	0.406617	7.86314	3.74629e-15	3.60081e-13	538564	COL8A1	collagen type VIII alpha 1 chain
ENSBTAG00000013664	1949.97	-1.50167	0.281145	-5.34125	9.2306e-08	1.62295e-06	504954	FILIP1L	filamin A interacting protein 1 like
ENSBTAG00000034442	124.616	1.38335	0.570098	2.42651	0.0152449	0.0463781	507217	LNP1	leukemia NUP98 fusion partner 1
ENSBTAG00000004459	262.725	2.30107	0.344803	6.6736	2.49607e-11	1.06892e-09	509461	TMEM45A	transmembrane protein 45A
ENSBTAG00000026836	340.624	3.31653	0.42573	7.79022	6.6893e-15	6.12336e-13	NA	NA	NA
ENSBTAG00000049130	442.349	1.48652	0.324093	4.5867	4.50313e-06	4.94393e-05	NA	NA	NA
ENSBTAG00000055085	83.396	1.65757	0.287826	5.75891	8.46571e-09	2.00637e-07	NA	NA	NA
ENSBTAG00000033319	145.291	1.42769	0.457013	3.12397	0.00178427	0.00808319	534910	CD200	CD200 molecule
ENSBTAG00000010793	20355.9	2.70032	0.254288	10.6191	2.42771e-26	1.61545e-23	515235	CCDC80	coiled-coil domain containing 80
ENSBTAG00000049524	3.96736	-5.5392	1.34194	-4.12776	3.66315e-05	0.000299368	NA	NA	NA
ENSBTAG00000009014	40.9875	-8.90729	1.36553	-6.52298	6.89258e-11	2.64409e-09	282113	UPK1B	uroplakin 1B
ENSBTAG00000000210	1837.81	-1.75072	0.301015	-5.81606	6.02506e-09	1.47231e-07	515490	ARHGAP31	Rho GTPase activating protein 31
ENSBTAG00000005604	11.876	-4.02872	1.0657	-3.78034	0.000156616	0.00104216	540535	POPDC2	popeye domain containing 2
ENSBTAG00000022155	21528	2.18168	0.231204	9.43616	3.86675e-21	1.15342e-18	534482	FSTL1	follistatin like 1
ENSBTAG00000015895	31.4524	4.09191	1.18252	3.46034	0.000539489	0.0029612	507496	HGD	homogentisate 1,2-dioxygenase
ENSBTAG00000033166	205.137	3.59657	1.06274	3.38424	0.000713764	0.00373415	NA	NA	NA
ENSBTAG00000053611	10.5258	-3.17725	1.20603	-2.63447	0.00842683	0.0287616	NA	NA	NA
ENSBTAG00000018777	1979.71	1.75092	0.319713	5.47652	4.33784e-08	8.28354e-07	505740	ADCY5	adenylate cyclase 5
ENSBTAG00000023607	989.728	1.40445	0.458268	3.06468	0.002179	0.00950552	613886	HACD2	3-hydroxyacyl-CoA dehydratase 2
ENSBTAG00000014567	1943.01	-1.39366	0.35131	-3.96702	7.27774e-05	0.000542024	338037	MYLK	myosin light chain kinase
ENSBTAG00000054441	17.84	3.05631	0.799582	3.82239	0.000132167	0.000906252	NA	NA	NA
ENSBTAG00000002640	423.223	-1.87111	0.412823	-4.53247	5.82974e-06	6.19155e-05	540675	KALRN	kalirin RhoGEF kinase
ENSBTAG00000053238	629.094	-1.90628	0.31062	-6.13701	8.40893e-10	2.47578e-08	540675	KALRN	kalirin RhoGEF kinase
ENSBTAG00000021396	1576.32	-1.35644	0.413688	-3.27889	0.00104215	0.00515446	511689	HEG1	heart development protein with EGF like domains 1
ENSBTAG00000003383	9.23632	1.61468	0.650611	2.48179	0.0130726	0.0410023	NA	NA	NA
ENSBTAG00000040161	23.0329	-1.85572	0.713729	-2.60004	0.00932126	0.0311507	101906348	TM4SF19	transmembrane 4 L six family member 19
ENSBTAG00000009614	899.899	-1.33209	0.316334	-4.21101	2.54228e-05	0.000219935	510688	NRROS	negative regulator of reactive oxygen species
ENSBTAG00000011659	735.194	-2.21205	0.287332	-7.69858	1.37592e-14	1.0979e-12	104968672	PIGZ	phosphatidylinositol glycan anchor biosynthesis class Z
ENSBTAG00000000448	133.916	2.27134	0.936682	2.42488	0.0153133	0.0465453	534090	BDH1	3-hydroxybutyrate dehydrogenase 1
ENSBTAG00000023600	2634.94	1.4882	0.581581	2.55889	0.0105006	0.0343098	613972	APOD	apolipoprotein D
ENSBTAG00000008462	1816.21	-2.077	0.384161	-5.4066	6.42328e-08	1.16855e-06	539374	FAM43A	family with sequence similarity 43 member A
ENSBTAG00000002394	921.364	-2.56706	0.191774	-13.3859	7.31401e-41	3.16349e-37	614057	TMEM44	transmembrane protein 44
ENSBTAG00000032656	49.5541	3.83778	0.838368	4.57767	4.70173e-06	5.12892e-05	614562	CPN2	carboxypeptidase N subunit 2
ENSBTAG00000000569	732.634	-1.10956	0.388115	-2.85884	0.00425187	0.0164678	539547	HES1	hes family bHLH transcription factor 1
ENSBTAG00000016305	59.5042	-3.21477	0.725528	-4.43094	9.38242e-06	9.36132e-05	521728	ATP13A4	ATPase 13A4
ENSBTAG00000012413	56.8653	-1.35217	0.349969	-3.86368	0.000111694	0.000781404	615823	FGF12	fibroblast growth factor 12
ENSBTAG00000006813	84.7375	1.54285	0.514659	2.99781	0.00271928	0.011444	NA	NA	NA
ENSBTAG00000021025	263.934	-1.90565	0.318783	-5.97789	2.2605e-09	6.05402e-08	511799	P3H2	prolyl 3-hydroxylase 2
ENSBTAG00000053900	9.97943	2.53257	1.03911	2.43724	0.0147997	0.0452305	NA	NA	NA
ENSBTAG00000032538	24.5682	2.76705	0.840489	3.29219	0.0009941	0.00495932	615508	TPRG1	tumor protein p63 regulated 1
ENSBTAG00000012467	425.026	2.38704	0.65591	3.63928	0.000273402	0.00166965	522347	MASP1	mannan binding lectin serine peptidase 1
ENSBTAG00000010357	564.923	-1.29854	0.362687	-3.58034	0.000343147	0.00203106	282073	ST6GAL1	ST6 beta-galactoside alpha-2,6-sialyltransferase 1
ENSBTAG00000052213	13263.3	3.14331	0.517692	6.07177	1.26507e-09	3.5763e-08	282865	ADIPOQ	adiponectin, C1Q and collagen domain containing
ENSBTAG00000005122	104.519	10.0773	2.32443	4.33537	1.45515e-05	0.000136898	280833	KNG1	kininogen 1
ENSBTAG00000001265	9.28405	6.58464	1.96341	3.35367	0.000797478	0.00412348	280820	HRG	histidine rich glycoprotein
ENSBTAG00000000522	252.756	11.3513	2.21475	5.12531	2.97056e-07	4.54811e-06	280988	AHSG	alpha 2-HS glycoprotein
ENSBTAG00000005091	19.4424	-2.4222	0.863079	-2.80646	0.00500893	0.0188617	518523	DGKG	diacylglycerol kinase gamma
ENSBTAG00000019625	268.031	2.17014	0.518329	4.18679	2.82924e-05	0.000239241	518852	EHHADH	enoyl-CoA hydratase and 3-hydroxyacyl CoA dehydrogenase
ENSBTAG00000000476	43.3407	-1.61656	0.453738	-3.56276	0.000366983	0.00214789	538672	THPO	thrombopoietin
ENSBTAG00000012284	137.692	-1.2068	0.247825	-4.86957	1.11844e-06	1.46815e-05	505569	CLCN2	chloride voltage-gated channel 2
ENSBTAG00000005658	155.007	1.48708	0.380419	3.90906	9.26569e-05	0.000666275	281134	ECE2	endothelin converting enzyme 2
ENSBTAG00000051586	122.668	1.16348	0.303841	3.82925	0.000128533	0.000885954	281134	ECE2	endothelin converting enzyme 2
ENSBTAG00000017666	739.682	-1.43583	0.304804	-4.71065	2.46924e-06	2.94217e-05	511769	ABCC5	ATP binding cassette subfamily C member 5
ENSBTAG00000014459	250.415	-1.73883	0.293769	-5.91905	3.23803e-09	8.3864e-08	614904	MAP6D1	MAP6 domain containing 1
ENSBTAG00000032217	94.3028	2.35116	0.421619	5.5765	2.45403e-08	5.12149e-07	NA	NA	NA
ENSBTAG00000011377	10.166	3.31851	1.26293	2.62763	0.00859832	0.0292029	534568	KCNMB2	potassium calcium-activated channel subfamily M regulatory beta subunit 2
ENSBTAG00000048493	51.8967	1.4058	0.377733	3.72168	0.000197902	0.00127094	100337356	NAALADL2	N-acetylated alpha-linked acidic dipeptidase like 2
ENSBTAG00000010874	5.02684	-4.06045	1.18688	-3.42113	0.000623626	0.00334428	514203	GHSR	growth hormone secretagogue receptor
ENSBTAG00000051079	229.556	1.60173	0.390759	4.09904	4.14873e-05	0.000333847	781334	TMSB4	thymosin beta 4, X-linked
ENSBTAG00000048011	28.5671	-1.98725	0.45278	-4.38899	1.13876e-05	0.000110435	784906	GPR160	G protein-coupled receptor 160
ENSBTAG00000053891	9.13187	-2.53804	0.738168	-3.4383	0.000585383	0.00316887	NA	NA	NA
ENSBTAG00000005871	436.983	-1.82251	0.351579	-5.18379	2.17416e-07	3.43832e-06	532209	MECOM	MDS1 and EVI1 complex locus
ENSBTAG00000011139	318.926	2.43994	0.25219	9.67498	3.85155e-22	1.28145e-19	534616	BCHE	butyrylcholinesterase
ENSBTAG00000046104	723.533	3.58586	0.353814	10.1349	3.86802e-24	1.80866e-21	NA	NA	NA
ENSBTAG00000001274	108.587	2.65996	0.56889	4.67571	2.92943e-06	3.38558e-05	541235	PPM1L	protein phosphatase, Mg2+/Mn2+ dependent 1L
ENSBTAG00000049656	30.0549	2.20739	0.441747	4.99695	5.82448e-07	8.21266e-06	NA	NA	NA
ENSBTAG00000014960	335.099	-1.56099	0.335731	-4.64952	3.32715e-06	3.77462e-05	535716	SCHIP1	schwannomin interacting protein 1
ENSBTAG00000009263	739.951	1.022	0.181049	5.64488	1.65293e-08	3.65347e-07	508337	MFSD1	major facilitator superfamily domain containing 1
ENSBTAG00000031561	308.843	1.37076	0.19925	6.87957	6.00337e-12	2.93402e-10	509437	RSRC1	arginine and serine rich coiled-coil 1
ENSBTAG00000005230	96.1718	3.31354	0.486494	6.81106	9.68834e-12	4.51298e-10	525900	SHOX2	short stature homeobox 2
ENSBTAG00000003851	2660.16	-1.53347	0.218134	-7.02993	2.0663e-12	1.11022e-10	514613	CCNL1	cyclin L1
ENSBTAG00000018465	118.114	-1.90835	0.637853	-2.99183	0.00277312	0.0116507	526133	KCNAB1	potassium voltage-gated channel subfamily A member regulatory beta subunit 1
ENSBTAG00000005203	68.3515	1.5678	0.320279	4.89513	9.82415e-07	1.31047e-05	507040	C1H3orf33	chromosome 1 C3orf33 homolog
ENSBTAG00000002075	155.229	2.84605	0.633617	4.49175	7.06411e-06	7.36686e-05	536741	MME	membrane metalloendopeptidase
ENSBTAG00000024623	12.1865	3.10277	0.776548	3.99559	6.45323e-05	0.000489038	NA	NA	NA
ENSBTAG00000011569	8.0643	4.86787	1.43189	3.3996	0.000674848	0.00357597	519557	AADAC	arylacetamide deacetylase (esterase)
ENSBTAG00000050308	4.22628	3.96697	1.63244	2.43009	0.0150952	0.0460198	NA	NA	NA
ENSBTAG00000001728	150.628	1.7328	0.431043	4.02001	5.81951e-05	0.000448678	537487	IGSF10	immunoglobulin superfamily member 10
ENSBTAG00000021703	18.6385	-1.69638	0.497983	-3.40651	0.000657992	0.00350066	538979	MED12L	mediator complex subunit 12L
ENSBTAG00000015837	19.8385	2.54314	0.8818	2.88403	0.00392621	0.0154662	408007	P2RY12	purinergic receptor P2Y12
ENSBTAG00000011192	12.218	2.18996	0.862159	2.54009	0.0110824	0.0358654	785030	GPR87	G protein-coupled receptor 87
ENSBTAG00000015163	2854.77	-1.70928	0.297527	-5.74497	9.19357e-09	2.15818e-07	533038	TM4SF1	transmembrane 4 L six family member 1
ENSBTAG00000019960	143.736	-1.24378	0.335748	-3.7045	0.00021181	0.00134866	507280	TM4SF18	transmembrane 4 L six family member 18
ENSBTAG00000012164	240.374	1.74333	0.564267	3.08954	0.00200464	0.00889746	514194	CP	ceruloplasmin
ENSBTAG00000015008	178.577	4.01789	0.533557	7.53039	5.0589e-14	3.58705e-12	528454	CPA3	carboxypeptidase A3
ENSBTAG00000014751	14.4825	5.73865	1.29601	4.42793	9.51425e-06	9.46556e-05	NA	NA	NA
ENSBTAG00000014749	6.92551	6.15576	1.51363	4.06689	4.76438e-05	0.000376558	NA	NA	NA
ENSBTAG00000022227	917.323	-1.13891	0.299763	-3.79937	0.000145064	0.000978083	513193	PLSCR2	phospholipid scramblase 1
ENSBTAG00000007331	862.779	1.41421	0.329051	4.29782	1.72484e-05	0.000157891	533642	PLOD2	procollagen-lysine,2-oxoglutarate 5-dioxygenase 2
ENSBTAG00000007933	391.131	1.00873	0.32343	3.11884	0.00181567	0.00820305	509304	DIPK2A	divergent protein kinase domain 2A
ENSBTAG00000016026	6639.7	2.09021	0.366016	5.71071	1.12507e-08	2.58497e-07	513618	PCOLCE2	procollagen C-endopeptidase enhancer 2
ENSBTAG00000002232	126.187	-1.22349	0.419082	-2.91945	0.00350647	0.0141049	282100	TRPC1	transient receptor potential cation channel subfamily C member 1
ENSBTAG00000006222	122.495	1.11389	0.273315	4.07548	4.59205e-05	0.000365106	506114	TFDP2	transcription factor Dp-2
ENSBTAG00000050763	220.355	1.30501	0.393756	3.31427	0.000918844	0.00464279	537248	PXYLP1	2-phosphoxylose phosphatase 1
ENSBTAG00000009115	187.734	1.74615	0.206888	8.44006	3.17163e-17	5.27363e-15	512922	SPSB4	splA/ryanodine receptor domain and SOCS box containing 4
ENSBTAG00000051936	21.7195	2.06645	0.619234	3.3371	0.000846566	0.00433198	NA	NA	NA
ENSBTAG00000020028	261.107	1.17057	0.444682	2.63238	0.00847891	0.0289051	NA	NA	NA
ENSBTAG00000001497	4119.56	1.17639	0.373967	3.1457	0.00165691	0.00760378	540803	MRAS	muscle RAS oncogene homolog
ENSBTAG00000019952	467.416	-1.22188	0.25243	-4.84048	1.29529e-06	1.6674e-05	539591	ARMC8	armadillo repeat containing 8
ENSBTAG00000003833	209.285	1.03192	0.234079	4.4084	1.04136e-05	0.000102483	511543	SLC35G2	solute carrier family 35 member G2
ENSBTAG00000015221	1290.74	2.01571	0.378399	5.32695	9.9876e-08	1.73839e-06	515902	PCCB	propionyl-CoA carboxylase subunit beta
ENSBTAG00000023416	576.708	1.58389	0.24107	6.57024	5.02339e-11	1.97972e-09	787607	PPP2R3A	protein phosphatase 2 regulatory subunit B''alpha
ENSBTAG00000001324	780.017	-2.37044	0.366681	-6.46458	1.01579e-10	3.75517e-09	282468	SLCO2A1	solute carrier organic anion transporter family member 2A1
ENSBTAG00000000905	25.2287	-1.23534	0.501378	-2.4639	0.0137436	0.0426738	526526	RAB6B	RAB6B, member RAS oncogene family
ENSBTAG00000007273	1424.11	2.20597	0.65988	3.34298	0.000828832	0.00426141	280705	TF	transferrin
ENSBTAG00000019577	89.9141	1.35	0.369873	3.64991	0.000262332	0.00161172	281672	ACKR4	atypical chemokine receptor 4
ENSBTAG00000007462	82.3509	1.23877	0.295593	4.19079	2.77984e-05	0.000235871	101905341	ASTE1	asteroid homolog 1
ENSBTAG00000007068	320.142	-1.77412	0.294168	-6.03097	1.62977e-09	4.48277e-08	617797	SH3BGR	SH3 domain binding glutamate rich protein
ENSBTAG00000021259	940.316	2.30087	0.436318	5.27337	1.33944e-07	2.24117e-06	529537	C2CD2	C2 calcium dependent domain containing 2
ENSBTAG00000030836	261.489	-1.26368	0.432864	-2.91935	0.00350764	0.0141064	510136	ZBTB21	zinc finger and BTB domain containing 21
ENSBTAG00000021899	352.747	-1.64445	0.265389	-6.19637	5.77815e-10	1.7631e-08	511665	PDE9A	phosphodiesterase 9A
ENSBTAG00000011437	9675.23	-2.07681	0.334967	-6.20006	5.64405e-10	1.73134e-08	100337254	SIK1	salt inducible kinase 1
ENSBTAG00000018189	226.52	-3.26813	1.32072	-2.4745	0.0133423	0.0415919	514170	CSTB	cystatin B (stefin B)
ENSBTAG00000007106	2242.9	1.02399	0.310359	3.29937	0.000969014	0.00485812	514335	GATD3A	glutamine amidotransferase like class 1 domain containing 3A
ENSBTAG00000010658	5791.28	1.15973	0.341595	3.39505	0.000686155	0.00362368	508683	PFKL	phosphofructokinase, liver type
ENSBTAG00000017882	70.5871	1.221	0.500847	2.43787	0.0147743	0.0451847	506054	LRRC3	leucine rich repeat containing 3
ENSBTAG00000018607	24.7989	-3.69918	0.835056	-4.42986	9.42955e-06	9.3975e-05	100335468	TSPEAR	thrombospondin type laminin G domain and EAR repeats
ENSBTAG00000011802	23402.7	1.80638	0.246082	7.34057	2.12692e-13	1.3479e-11	511422	COL6A1	collagen type VI alpha 1 chain
ENSBTAG00000019269	25797.9	1.76559	0.238517	7.40235	1.33794e-13	8.86883e-12	282194	COL6A2	collagen type VI alpha 2 chain
ENSBTAG00000003161	583.522	1.50322	0.429667	3.49856	0.000467783	0.00263071	768063	YBEY	ybeY metalloendoribonuclease
ENSBTAG00000004777	3602.07	1.23227	0.414717	2.97136	0.00296486	0.0123335	525716	S100B	S100 calcium binding protein B
ENSBTAG00000023384	90.9045	1.53323	0.413746	3.70572	0.000210793	0.00134325	515946	CBR1	carbonyl reductase 1
ENSBTAG00000018688	758.2	2.17052	0.481765	4.50535	6.62634e-06	6.96067e-05	516036	CBR3	carbonyl reductase 3
ENSBTAG00000053305	3.51384	5.18986	1.61581	3.21193	0.00131847	0.00625468	NA	NA	NA
ENSBTAG00000021447	5.72801	3.33854	1.33673	2.49754	0.0125058	0.0395787	100337422	SIM2	SIM bHLH transcription factor 2
ENSBTAG00000033679	106.505	1.24011	0.468069	2.64942	0.00806294	0.0277882	534247	HLCS	holocarboxylase synthetase
ENSBTAG00000055107	383.781	1.06359	0.312899	3.39915	0.000675952	0.00357918	767951	PIGP	phosphatidylinositol glycan anchor biosynthesis class P
ENSBTAG00000011001	1565.28	-1.53802	0.251667	-6.11131	9.88146e-10	2.84458e-08	535231	ERG	ETS transcription factor ERG
ENSBTAG00000009214	2237.42	-1.5306	0.338653	-4.51966	6.1938e-06	6.55005e-05	281148	ETS2	ETS proto-oncogene 2, transcription factor
ENSBTAG00000012837	358.875	2.78231	0.618204	4.50064	6.775e-06	7.09959e-05	NA	NA	NA
ENSBTAG00000049122	64.3876	5.39284	1.57195	3.43066	0.000602106	0.00324518	785805	COL6A5	collagen type VI alpha 5 chain
ENSBTAG00000030592	20.6332	-2.1634	0.63042	-3.43169	0.000599833	0.00323495	107132228	LOC107132228	ubiquitin-like protein 5
ENSBTAG00000051541	197.94	1.52862	0.606984	2.51838	0.0117894	0.0377371	NA	NA	NA
ENSBTAG00000040193	72.4651	1.78616	0.50283	3.55221	0.000382006	0.00221849	NA	NA	NA
ENSBTAG00000019129	90.5587	1.12162	0.241561	4.64321	3.43044e-06	3.87909e-05	537669	BTD	biotinidase
ENSBTAG00000008240	1764.65	1.5274	0.395084	3.86603	0.000110623	0.000774852	618078	GALNT15	polypeptide N-acetylgalactosaminyltransferase 15
ENSBTAG00000040393	10.7874	6.79763	1.75679	3.86934	0.000109129	0.00076563	538060	LOC538060	aldo-keto reductase family 1, member C1 (dihydrodiol dehydrogenase 1; 20-alpha (3-alpha)-hydroxysteroid dehydrogenase)-like
ENSBTAG00000053288	5.01869	3.56098	1.09813	3.24276	0.00118377	0.00572077	NA	NA	NA
ENSBTAG00000053537	115.067	1.96278	0.5378	3.64964	0.00026261	0.00161286	NA	NA	NA
ENSBTAG00000052996	26.8429	-2.48383	0.63152	-3.93309	8.38595e-05	0.000613728	NA	NA	NA
ENSBTAG00000017187	45.517	2.77275	0.614675	4.51092	6.45463e-06	6.80095e-05	533569	TMEM255A	transmembrane protein 255A
ENSBTAG00000053073	95.041	-1.34642	0.372685	-3.61277	0.000302949	0.00182117	NA	NA	NA
ENSBTAG00000049022	21.4526	-1.85054	0.534889	-3.45968	0.000540823	0.00296664	114483693	MIR12048	microRNA mir-12048
ENSBTAG00000019993	58.7847	-1.3449	0.463781	-2.89986	0.00373333	0.0148518	282143	APLN	apelin
ENSBTAG00000010345	1301.52	1.77194	0.495551	3.57571	0.000349284	0.00206174	504822	XPNPEP2	X-prolyl aminopeptidase 2
ENSBTAG00000019061	542.242	-1.57267	0.305672	-5.14497	2.67568e-07	4.1406e-06	504514	ELF4	E74 like ETS transcription factor 4
ENSBTAG00000052042	49.3763	-3.72624	0.366279	-10.1732	2.6116e-24	1.29095e-21	NA	NA	NA
ENSBTAG00000014771	622.597	-1.03317	0.220644	-4.68252	2.83364e-06	3.29468e-05	613705	RBMX2	RNA binding motif protein X-linked 2
ENSBTAG00000054675	4.92903	4.17738	1.52992	2.73045	0.00632472	0.0227635	NA	NA	NA
ENSBTAG00000020406	1120.05	1.93478	0.288863	6.69791	2.11418e-11	9.16726e-10	615239	GPC3	glypican 3
ENSBTAG00000049183	35.1981	2.37061	0.540339	4.38725	1.1479e-05	0.000111073	NA	NA	NA
ENSBTAG00000049802	69.1321	-2.32744	0.378081	-6.15593	7.4637e-10	2.21491e-08	NA	NA	NA
ENSBTAG00000051480	14.9816	-3.61632	0.718709	-5.03169	4.8618e-07	7.02707e-06	112445031	LOC112445031	fibroblast growth factor 13-like
ENSBTAG00000016484	155.77	-1.22147	0.230618	-5.2965	1.18043e-07	2.00025e-06	529689	ATP11C	ATPase phospholipid transporting 11C
ENSBTAG00000011780	13.3145	2.78808	0.934873	2.98231	0.00286083	0.0119611	530936	SLITRK4	SLIT and NTRK like family member 4
ENSBTAG00000039377	27.4864	-7.16417	2.24214	-3.19524	0.00139712	0.00656838	540117	SLITRK2	SLIT and NTRK like family member 2
ENSBTAG00000020750	22.7494	2.62988	0.866099	3.03647	0.00239369	0.0102926	522215	AFF2	AF4/FMR2 family member 2
ENSBTAG00000021713	86.7452	-1.46294	0.450572	-3.24685	0.00116691	0.00565667	100139912	MAMLD1	mastermind like domain containing 1
ENSBTAG00000052670	1778.21	1.9591	0.309578	6.3283	2.4787e-10	8.39215e-09	613644	CD99L2	CD99 molecule like 2
ENSBTAG00000005150	87.1676	1.54531	0.443895	3.48125	0.000499071	0.00278171	613729	HMGB3	high mobility group box 3
ENSBTAG00000005776	28.3735	-2.04289	0.524991	-3.89129	9.97142e-05	0.000707901	529754	ZNF185	zinc finger protein 185 with LIM domain
ENSBTAG00000010245	10.9988	1.98312	0.765212	2.5916	0.00955306	0.0318025	539402	SPRY3	sprouty RTK signaling antagonist 3
ENSBTAG00000052586	192.013	1.0446	0.218484	4.78112	1.74322e-06	2.16663e-05	NA	NA	NA
ENSBTAG00000016977	1225.17	1.28521	0.364552	3.52545	0.00042276	0.00241472	281813	FUNDC2	FUN14 domain containing 2
ENSBTAG00000033167	84.7158	1.64153	0.307136	5.34463	9.06015e-08	1.59786e-06	101902099	F8A1	coagulation factor VIII associated 1
ENSBTAG00000013046	3450.1	2.09095	0.429409	4.86937	1.11953e-06	1.46831e-05	510998	MPP1	membrane palmitoylated protein 1
ENSBTAG00000013044	79.3833	-1.00631	0.373438	-2.6947	0.00704515	0.0249107	512009	GAB3	GRB2 associated binding protein 3
ENSBTAG00000005250	6116.94	-1.17681	0.266171	-4.42124	9.81341e-06	9.72962e-05	280733	BGN	biglycan
ENSBTAG00000009959	344.584	1.13369	0.295844	3.83205	0.000127082	0.000877354	282367	SLC6A8	solute carrier family 6 member 8
ENSBTAG00000020547	7588.6	1.40088	0.313982	4.46166	8.13281e-06	8.26708e-05	533949	BCAP31	B cell receptor associated protein 31
ENSBTAG00000001058	22.6418	-2.27087	0.508206	-4.4684	7.88068e-06	8.0629e-05	508325	SRPK3	SRSF protein kinase 3
ENSBTAG00000013462	201.961	-2.4204	0.372052	-6.50553	7.74222e-11	2.94392e-09	516017	L1CAM	L1 cell adhesion molecule
ENSBTAG00000047138	289.894	-1.89055	0.271229	-6.9703	3.16274e-12	1.63339e-10	281642	AVPR2	arginine vasopressin receptor 2
ENSBTAG00000052492	22.863	-1.37959	0.562685	-2.4518	0.0142142	0.0438985	NA	NA	NA
ENSBTAG00000020127	24.0986	5.88528	1.6238	3.62438	0.000289658	0.0017553	507517	TKTL1	transketolase like 1
ENSBTAG00000011190	26234.5	-2.11578	0.291717	-7.25287	4.08021e-13	2.4769e-11	281165	FLNA	filamin A
ENSBTAG00000008552	613.36	-1.02258	0.279053	-3.66448	0.000247838	0.00153442	NA	NA	NA
ENSBTAG00000033749	16.3907	-1.81908	0.506021	-3.59487	0.000324553	0.00193557	NA	NA	NA
ENSBTAG00000001911	3.39835	-4.69479	1.41751	-3.31199	0.000926352	0.00467565	538674	PCDH11X	protocadherin 11 X-linked
ENSBTAG00000037686	347.919	1.97832	0.383757	5.15513	2.5345e-07	3.95396e-06	514742	SRPX2	sushi repeat containing protein X-linked 2
ENSBTAG00000003601	37.5138	-1.9672	0.620707	-3.16929	0.0015281	0.00709927	504576	ZMAT1	zinc finger matrin-type 1
ENSBTAG00000050056	193.08	-1.25805	0.230257	-5.46365	4.66442e-08	8.85829e-07	NA	NA	NA
ENSBTAG00000052983	263.488	-1.48747	0.315462	-4.7152	2.41475e-06	2.88519e-05	100139405	ARMCX4	armadillo repeat containing X-linked 4
ENSBTAG00000050068	10.0579	-2.57546	0.852761	-3.02015	0.00252654	0.0107585	NA	NA	NA
ENSBTAG00000021252	134.605	-1.93798	0.583197	-3.32303	0.000890448	0.00452707	533337	TMEM35A	transmembrane protein 35A
ENSBTAG00000052155	1618.34	2.78673	0.484167	5.75572	8.62755e-09	2.04193e-07	100848714	TMSB15B	thymosin beta 15B
ENSBTAG00000052647	22.8007	1.12948	0.428057	2.63862	0.00832433	0.0284796	NA	NA	NA
ENSBTAG00000047655	7.46006	6.26665	1.96904	3.1826	0.00145961	0.00683243	282518	SERPINA7	serpin family A member 7
ENSBTAG00000013724	160.26	1.17776	0.277774	4.23999	2.23528e-05	0.000197309	408003	ATG4A	autophagy related 4A cysteine peptidase
ENSBTAG00000013760	158.972	-2.80692	0.428983	-6.54319	6.02198e-11	2.35183e-09	523526	COL4A6	collagen type IV alpha 6 chain
ENSBTAG00000014575	335.281	-2.36899	0.376788	-6.28734	3.22949e-10	1.06425e-08	511602	COL4A5	collagen type IV alpha 5 chain
ENSBTAG00000004432	11607.6	2.67428	0.270678	9.87993	5.08675e-23	1.95568e-20	100336905	CHRDL1	chordin like 1
ENSBTAG00000000828	143.025	5.67189	1.21102	4.68356	2.81934e-06	3.28025e-05	539360	CAPN6	calpain 6
ENSBTAG00000015251	128.723	-2.41684	0.676735	-3.57133	0.000355177	0.00209153	515282	ALG13	putative bifunctional UDP-N-acetylglucosamine transferase and deubiquitinase ALG13
ENSBTAG00000002668	58.3153	-1.15243	0.331282	-3.47869	0.000503874	0.00280486	526026	ZNF711	zinc finger protein 711
ENSBTAG00000002015	95.6174	-2.83503	0.375779	-7.54441	4.54336e-14	3.2889e-12	526227	RPS6KA6	ribosomal protein S6 kinase A6
ENSBTAG00000021437	5.87327	-2.16939	0.845852	-2.56474	0.0103254	0.0338718	781056	GPR174	G protein-coupled receptor 174
ENSBTAG00000006722	29.48	2.15091	0.84663	2.54056	0.0110677	0.0358378	540758	FGF16	fibroblast growth factor 16
ENSBTAG00000025062	39.5524	1.76658	0.706186	2.50157	0.0123643	0.0392144	525318	MAGEE2	MAGE family member E2
ENSBTAG00000002585	1021.2	2.65693	0.312284	8.50804	1.76895e-17	3.15512e-15	535872	SLC16A2	solute carrier family 16 member 2
ENSBTAG00000051239	357.847	-1.71706	0.465492	-3.6887	0.000225399	0.00142063	NA	NA	NA
ENSBTAG00000036367	9.71864	-1.67245	0.665276	-2.51392	0.0119398	0.0381479	100313262	MIR374B	microRNA mir-374b
ENSBTAG00000029828	15.1695	-1.50367	0.604891	-2.48585	0.0129244	0.0406258	100313263	MIR421	microRNA mir-421
ENSBTAG00000047545	1227.5	-1.15341	0.149823	-7.69847	1.37706e-14	1.0979e-12	100851574	RTL5	retrotransposon Gag like 5
ENSBTAG00000000902	1496.13	-1.05384	0.333974	-3.15546	0.00160245	0.00738716	532053	OGT	O-linked N-acetylglucosamine (GlcNAc) transferase
ENSBTAG00000012163	29.9206	-2.06837	0.420072	-4.92385	8.486e-07	1.147e-05	539945	ITGB1BP2	integrin subunit beta 1 binding protein 2
ENSBTAG00000020512	19.0382	7.62003	1.76432	4.31896	1.56763e-05	0.000145972	281194	GJB1	gap junction protein beta 1
ENSBTAG00000021351	1208.73	-1.51645	0.254691	-5.95409	2.6153e-09	6.93977e-08	520974	MED12	mediator complex subunit 12
ENSBTAG00000016272	2.59249	-3.64323	1.48138	-2.45936	0.0139187	0.0431013	515297	TEX11	testis expressed 11
ENSBTAG00000011291	180.709	1.21879	0.277764	4.38785	1.14478e-05	0.000110895	509882	DLG3	discs large MAGUK scaffold protein 3
ENSBTAG00000011310	88.7366	1.40655	0.374471	3.7561	0.000172584	0.00113101	613918	FAM155B	family with sequence similarity 155 member B
ENSBTAG00000021026	552.946	1.27064	0.143258	8.86961	7.34032e-19	1.51184e-16	786612	PJA1	praja ring finger ubiquitin ligase 1
ENSBTAG00000033702	574.857	-2.1238	0.251006	-8.46117	2.64708e-17	4.62598e-15	535900	STARD8	StAR related lipid transfer domain containing 8
ENSBTAG00000022255	25.7145	2.14194	0.712296	3.00709	0.00263765	0.0111465	280675	AR	androgen receptor
ENSBTAG00000047411	9.09845	-6.73432	1.85251	-3.63524	0.000277721	0.00169304	NA	NA	NA
ENSBTAG00000007654	1035.16	-1.08187	0.227967	-4.74574	2.07743e-06	2.52576e-05	540357	CHST7	carbohydrate sulfotransferase 7
ENSBTAG00000003290	27.4859	-1.51768	0.518305	-2.92816	0.00340973	0.0137991	522505	SLC9A7	solute carrier family 9 member A7
ENSBTAG00000005124	126.453	-1.09914	0.296279	-3.7098	0.000207422	0.00132372	506664	JADE3	jade family PHD finger 3
ENSBTAG00000046155	343.764	1.5925	0.324907	4.90142	9.51476e-07	1.27312e-05	280910	RGN	regucalcin
ENSBTAG00000039794	181.666	-1.39973	0.281686	-4.96913	6.72545e-07	9.28628e-06	785423	CSNK1B	casein kinase I beta
ENSBTAG00000011854	53.4592	1.57787	0.534968	2.94946	0.00318328	0.0130693	512495	SLC38A5	solute carrier family 38 member 5
ENSBTAG00000031829	548.704	-1.0994	0.195667	-5.61869	1.92406e-08	4.14032e-07	517675	FTSJ1	FtsJ RNA 2'-O-methyltransferase 1
ENSBTAG00000003184	4.37708	4.73498	1.56194	3.03148	0.00243356	0.0104293	516066	GATA1	GATA binding protein 1
ENSBTAG00000012954	64.2998	-1.69208	0.406253	-4.16509	3.11235e-05	0.000259253	540065	ERAS	ES cell expressed Ras
ENSBTAG00000004597	83.5412	-1.15214	0.435875	-2.64328	0.00821067	0.0281985	508424	PIM2	Pim-2 proto-oncogene, serine/threonine kinase
ENSBTAG00000016095	380.16	-1.24934	0.236022	-5.29332	1.20115e-07	2.03139e-06	509780	PRICKLE3	prickle planar cell polarity protein 3
ENSBTAG00000013279	50.7899	1.7006	0.490935	3.46401	0.000532182	0.00293132	506053	FOXP3	forkhead box P3
ENSBTAG00000002996	2736.55	-2.65917	0.373453	-7.12049	1.07543e-12	6.00193e-11	519045	SHROOM4	shroom family member 4
ENSBTAG00000052977	51.9527	1.6918	0.380412	4.44729	8.69616e-06	8.75517e-05	NA	NA	NA
ENSBTAG00000007493	24.7468	-1.89148	0.606689	-3.1177	0.00182267	0.00822392	NA	NA	NA
ENSBTAG00000017779	2649.73	1.16807	0.393946	2.96505	0.00302634	0.012547	281809	HSD17B10	hydroxysteroid 17-beta dehydrogenase 10
ENSBTAG00000013289	237.331	-1.49598	0.395622	-3.78135	0.000155983	0.00103875	513959	PHF8	PHD finger protein 8
ENSBTAG00000039090	279.56	1.14416	0.337869	3.3864	0.000708164	0.00371609	514533	MAGEH1	MAGE family member H1
ENSBTAG00000046769	34.8032	-2.30266	0.829506	-2.77594	0.00550426	0.0203351	100126054	SPIN2B	spindlin family member 2B
ENSBTAG00000047416	179.281	-2.39165	0.278559	-8.58582	9.01939e-18	1.66005e-15	510736	HEPH	hephaestin
ENSBTAG00000003418	7973.85	-1.04567	0.216287	-4.83464	1.33388e-06	1.70439e-05	540426	MSN	moesin
ENSBTAG00000046004	10.1924	2.41473	0.988399	2.44307	0.0145627	0.0447672	NA	NA	NA
ENSBTAG00000012729	423.316	-1.8449	0.185199	-9.96169	2.24221e-23	9.46159e-21	537718	ARHGEF9	Cdc42 guanine nucleotide exchange factor 9
ENSBTAG00000020717	960.15	-1.86675	0.322851	-5.78207	7.3787e-09	1.77551e-07	617391	DIPK2B	divergent protein kinase domain 2B
ENSBTAG00000001288	1063.41	1.04625	0.347322	3.01235	0.00259235	0.01099	338445	MAOB	monoamine oxidase B
ENSBTAG00000020144	85.1488	2.27426	0.438314	5.18866	2.11811e-07	3.36214e-06	100139092	GPR34	G protein-coupled receptor 34
ENSBTAG00000008966	1368.4	-1.99745	0.369013	-5.41295	6.1995e-08	1.1338e-06	615596	TSPAN7	tetraspanin 7
ENSBTAG00000001488	9.57419	6.62804	1.90781	3.47416	0.000512463	0.0028408	280887	OTC	ornithine carbamoyltransferase
ENSBTAG00000004280	2406.27	1.69022	0.320573	5.2725	1.34579e-07	2.24961e-06	337918	SRPX	sushi repeat containing protein X-linked
ENSBTAG00000003088	47.8683	-2.32477	0.553362	-4.20117	2.65541e-05	0.000227657	519239	LANCL3	LanC like 3
ENSBTAG00000008248	380.887	-2.45623	0.325616	-7.54334	4.58096e-14	3.3023e-12	537655	DMD	dystrophin
ENSBTAG00000010939	21.956	1.47662	0.609502	2.42267	0.0154071	0.0467809	515411	CXHXorf58	chromosome X CXorf58 homolog
ENSBTAG00000006165	840.33	1.40988	0.359357	3.92334	8.73289e-05	0.000634023	281999	PRDX4	peroxiredoxin 4
ENSBTAG00000047699	6.91214	2.59242	0.950412	2.72768	0.00637821	0.0229179	NA	NA	NA
ENSBTAG00000019852	1784.81	1.29617	0.309098	4.1934	2.74806e-05	0.00023382	407109	PDHA1	pyruvate dehydrogenase E1 alpha 1 subunit
ENSBTAG00000000576	61.6389	3.08805	0.640745	4.81947	1.43939e-06	1.82706e-05	100299135	ADGRG2	adhesion G protein-coupled receptor G2
ENSBTAG00000009545	23.7738	1.39528	0.50262	2.77602	0.00550285	0.0203342	504618	PPEF1	protein phosphatase with EF-hand domain 1
ENSBTAG00000039049	124.947	1.49568	0.445563	3.35684	0.000788389	0.00408259	539414	RAI2	retinoic acid induced 2
ENSBTAG00000039195	49.1726	-1.59017	0.444522	-3.57727	0.000347203	0.00205156	539895	NHS	NHS actin remodeling regulator
ENSBTAG00000020418	354.664	1.02567	0.22984	4.46256	8.09857e-06	8.23711e-05	514494	CA5B	carbonic anhydrase 5B
ENSBTAG00000000377	202.404	-2.66963	0.468	-5.70434	1.16796e-08	2.66933e-07	531514	BMX	BMX non-receptor tyrosine kinase
ENSBTAG00000009476	368.567	1.96823	0.36046	5.46031	4.75292e-08	8.96731e-07	286799	VEGFD	vascular endothelial growth factor D
ENSBTAG00000007646	92.6696	-1.12621	0.320092	-3.51839	0.000434171	0.00247092	100139601	PIGA	phosphatidylinositol glycan anchor biosynthesis class A
ENSBTAG00000001514	208.308	-1.37486	0.224226	-6.13156	8.70214e-10	2.54747e-08	511852	ASB11	ankyrin repeat and SOCS box containing 11
ENSBTAG00000018292	683.405	-1.64641	0.226763	-7.2605	3.85651e-13	2.35765e-11	508293	MOSPD2	motile sperm domain containing 2
ENSBTAG00000009260	712.442	1.18569	0.404459	2.93155	0.00337274	0.0136719	516689	GPM6B	glycoprotein M6B
ENSBTAG00000017945	83.9536	1.14781	0.323395	3.54926	0.000386317	0.00223609	504389	TCEANC	transcription elongation factor A N-terminal and central domain containing
ENSBTAG00000031020	301.705	3.41325	0.815167	4.18717	2.82449e-05	0.00023898	532262	TLR8	toll like receptor 8
ENSBTAG00000017785	30.1712	3.26001	0.813078	4.00947	6.08541e-05	0.000465445	509589	FRMPD4	FERM and PDZ domain containing 4
ENSBTAG00000010152	252.474	-1.37987	0.285647	-4.83067	1.36075e-06	1.73745e-05	534604	MID1	midline 1
ENSBTAG00000011121	34.0386	2.94289	0.908652	3.23874	0.00120059	0.00578269	511699	CLCN4	chloride voltage-gated channel 4
ENSBTAG00000013824	1680.09	-1.01261	0.242747	-4.17148	3.02627e-05	0.00025367	523454	WWC3	WWC family member 3
ENSBTAG00000020789	34.9293	3.14753	0.591271	5.32333	1.01883e-07	1.7662e-06	509206	STS	steroid sulfatase
ENSBTAG00000025952	3.40609	5.13045	1.94034	2.6441	0.00819088	0.0281563	785083	OBP	odorant-binding protein
ENSBTAG00000022150	989.38	2.07699	0.632128	3.28571	0.00101727	0.00505303	NA	NA	NA
ENSBTAG00000051224	84.5135	1.10922	0.35893	3.09034	0.00199926	0.00887583	516494	LOC516494	arylsulfatase D
ENSBTAG00000013341	671.993	1.94712	0.298479	6.52348	6.86949e-11	2.64109e-09	505258	GYG2	glycogenin 2
ENSBTAG00000046328	1161.28	1.84415	0.270047	6.82899	8.55131e-12	4.03123e-10	101902671	XG	Xg glycoprotein
ENSBTAG00000049411	276.816	1.22213	0.25099	4.86924	1.12026e-06	1.46831e-05	513482	DHRSX	dehydrogenase/reductase X-linked
ENSBTAG00000015834	20.9251	-1.18187	0.438773	-2.69357	0.0070691	0.024975	505852	ARHGEF4	Rho guanine nucleotide exchange factor 4
ENSBTAG00000006262	4093.58	-1.36769	0.219066	-6.24329	4.28463e-10	1.36768e-08	515401	LIMS2	LIM zinc finger domain containing 2
ENSBTAG00000006261	81.298	-4.10252	0.834516	-4.91605	8.83096e-07	1.18991e-05	782442	GPR17	G protein-coupled receptor 17
ENSBTAG00000039803	19.4299	-3.70605	0.686582	-5.39782	6.7455e-08	1.22075e-06	522053	MYO7B	myosin VIIB
ENSBTAG00000003950	67.8359	8.00402	1.7986	4.45013	8.58192e-06	8.66253e-05	281428	PROC	protein C, inactivator of coagulation factors Va and VIIIa
ENSBTAG00000019177	2151.64	1.06265	0.27521	3.86122	0.000112824	0.000788676	614576	BIN1	bridging integrator 1
ENSBTAG00000026994	25.2608	3.12062	0.554187	5.63098	1.79186e-08	3.90934e-07	767914	C2H2orf88	chromosome 2 C2orf88 homolog
ENSBTAG00000053830	7.39023	-2.28822	0.85099	-2.68889	0.00716905	0.0252507	NA	NA	NA
ENSBTAG00000010498	1504.83	1.00743	0.407341	2.47318	0.0133916	0.0417155	527023	SLC40A1	solute carrier family 40 member 1
ENSBTAG00000027020	9852.84	1.5973	0.344573	4.63558	3.55936e-06	4.00914e-05	538590	COL5A2	collagen type V alpha 2 chain
ENSBTAG00000021466	188793	3.07629	0.387145	7.9461	1.9248e-15	2.01824e-13	510833	COL3A1	collagen type III alpha 1 chain
ENSBTAG00000007580	5.39038	2.86406	1.01416	2.82406	0.00474189	0.0180069	517320	ZSWIM2	zinc finger SWIM-type containing 2
ENSBTAG00000051395	41.319	-2.14879	0.414231	-5.18742	2.13232e-07	3.38142e-06	NA	NA	NA
ENSBTAG00000001861	1315.95	1.40126	0.230561	6.07761	1.21985e-09	3.45977e-08	789054	SESTD1	SEC14 and spectrin domain containing 1
ENSBTAG00000001097	384.224	1.37505	0.326125	4.21634	2.48295e-05	0.00021565	509422	FKBP7	FKBP prolyl isomerase 7
ENSBTAG00000027696	17.884	1.97416	0.650616	3.0343	0.00241096	0.0103535	538713	TTC30B	tetratricopeptide repeat domain 30B
ENSBTAG00000048896	134.671	1.585	0.422438	3.75203	0.000175411	0.0011465	NA	NA	NA
ENSBTAG00000004835	274.748	-2.42158	0.42575	-5.68779	1.28691e-08	2.92573e-07	100295744	HOXD3	homeobox D3
ENSBTAG00000039581	197.854	-1.55873	0.274033	-5.6881	1.28462e-08	2.92436e-07	513306	HOXD4	homeobox D4
ENSBTAG00000049845	311.579	1.4392	0.165167	8.71361	2.94349e-18	5.72194e-16	100295814	HOXD8	homeobox D8
ENSBTAG00000008028	595.223	-1.66734	0.248926	-6.69812	2.11114e-11	9.16726e-10	508266	CHN1	chimerin 1
ENSBTAG00000018253	239.877	-2.0329	0.781715	-2.60057	0.00930693	0.0311208	338070	CHRNA1	cholinergic receptor nicotinic alpha 1 subunit
ENSBTAG00000038620	676.557	1.21941	0.186619	6.53421	6.39478e-11	2.48063e-09	534057	CIR1	corepressor interacting with RBPJ, 1
ENSBTAG00000014949	25.0496	8.01582	1.10469	7.2562	3.98121e-13	2.42531e-11	517257	SP9	Sp9 transcription factor
ENSBTAG00000007898	663.773	1.40357	0.27479	5.10778	3.25969e-07	4.94267e-06	534257	CYBRD1	cytochrome b reductase 1
ENSBTAG00000003207	27.9739	3.40076	0.739135	4.60099	4.20478e-06	4.6573e-05	512467	SP5	Sp5 transcription factor
ENSBTAG00000001093	87.5436	-1.51429	0.539668	-2.80597	0.00501658	0.018876	100140861	KLHL23	kelch like family member 23
ENSBTAG00000046878	13.7911	1.91932	0.625797	3.067	0.00216218	0.0094512	NA	NA	NA
ENSBTAG00000004557	57.2764	2.98438	0.587535	5.0795	3.78434e-07	5.60556e-06	282851	DHRS9	dehydrogenase/reductase 9
ENSBTAG00000010048	16.4454	1.62572	0.537619	3.02392	0.00249526	0.0106499	505011	SPC25	SPC25 component of NDC80 kinetochore complex
ENSBTAG00000017162	218.116	2.04677	0.250805	8.1608	3.32817e-16	4.08373e-14	NA	NA	NA
ENSBTAG00000051560	134.893	1.26828	0.266491	4.75919	1.94369e-06	2.38157e-05	NA	NA	NA
ENSBTAG00000008140	323.223	2.99088	0.321749	9.29569	1.46256e-20	3.8339e-18	508882	FAP	fibroblast activation protein alpha
ENSBTAG00000032515	642.317	1.30987	0.462498	2.83217	0.00462339	0.0176499	317777	PLA2R1	phospholipase A2 receptor 1
ENSBTAG00000004177	526.795	-1.6477	0.406384	-4.05453	5.02344e-05	0.00039451	507983	TANC1	tetratricopeptide repeat, ankyrin repeat and coiled-coil containing 1
ENSBTAG00000013773	1737.51	-1.29747	0.211973	-6.12091	9.30409e-10	2.70084e-08	281406	PKP4	plakophilin 4
ENSBTAG00000017376	18.3482	3.749	0.959164	3.90862	9.28264e-05	0.000667217	504711	GALNT5	polypeptide N-acetylgalactosaminyltransferase 5
ENSBTAG00000003650	696.063	-1.77029	0.408067	-4.33824	1.43629e-05	0.00013539	540245	NR4A2	nuclear receptor subfamily 4 group A member 2
ENSBTAG00000033143	30.3205	6.82279	1.23034	5.54547	2.93162e-08	5.98114e-07	NA	NA	NA
ENSBTAG00000047365	26.9105	-1.84377	0.636297	-2.89766	0.00375955	0.0149286	NA	NA	NA
ENSBTAG00000007239	1015.32	4.81607	0.603577	7.97921	1.47275e-15	1.5925e-13	493710	TNFAIP6	TNF alpha induced protein 6
ENSBTAG00000051947	235.138	-1.84175	0.304642	-6.0456	1.48851e-09	4.13365e-08	615626	PTMA	prothymosin, alpha (gene sequence 28)
ENSBTAG00000052105	26.6144	1.85471	0.512131	3.62155	0.000292839	0.00177023	NA	NA	NA
ENSBTAG00000053999	11.9872	1.83032	0.563746	3.2467	0.00116751	0.00565696	NA	NA	NA
ENSBTAG00000001132	243.811	1.01685	0.292355	3.47813	0.000504931	0.00280894	534677	GTDC1	glycosyltransferase like domain containing 1
ENSBTAG00000021755	89.1116	-3.15147	0.525969	-5.99174	2.07611e-09	5.61231e-08	785761	LOC785761	heterogeneous nuclear ribonucleoprotein A1
ENSBTAG00000050570	4.22114	-3.3641	1.07019	-3.14347	0.00166959	0.0076518	NA	NA	NA
ENSBTAG00000008039	21.7403	3.44525	0.556545	6.19042	6.00034e-10	1.81489e-08	515030	ACMSD	aminocarboxymuconate semialdehyde decarboxylase
ENSBTAG00000018753	69.0587	-2.51628	0.361783	-6.95521	3.52049e-12	1.78731e-10	534678	TMEM163	transmembrane protein 163
ENSBTAG00000018744	197.057	-1.41781	0.388951	-3.64521	0.00026717	0.00163737	537595	MGAT5	alpha-1,6-mannosylglycoprotein 6-beta-N-acetylglucosaminyltransferase
ENSBTAG00000005235	2.90552	4.13377	1.39148	2.97077	0.00297055	0.0123512	617222	DPP10	dipeptidyl peptidase like 10
ENSBTAG00000021494	514.094	6.52273	1.18554	5.50191	3.75709e-08	7.33651e-07	529707	EN1	engrailed homeobox 1
ENSBTAG00000049058	1022.16	-1.77799	0.42039	-4.22938	2.34335e-05	0.000206008	530430	INHBB	inhibin subunit beta B
ENSBTAG00000051479	146.778	-1.27761	0.254162	-5.02673	4.98906e-07	7.16313e-06	525335	GLS	glutaminase
ENSBTAG00000046699	52.4687	-1.03522	0.394204	-2.6261	0.00863686	0.0293165	515988	STAT4	signal transducer and activator of transcription 4
ENSBTAG00000011256	1338.7	-1.17552	0.308227	-3.81383	0.000136832	0.00093386	537282	MYO1B	myosin IB
ENSBTAG00000014832	78.1382	-3.74002	0.58939	-6.34556	2.21612e-10	7.62247e-09	538354	TMEFF2	transmembrane protein with EGF like and two follistatin like domains 2
ENSBTAG00000004659	556.135	-1.2568	0.33523	-3.74905	0.000177502	0.00115667	514221	COQ10B	coenzyme Q10B
ENSBTAG00000027201	180.488	-2.12719	0.547305	-3.88666	0.000101633	0.000720046	523153	RAPH1	Ras association (RalGDS/AF-6) and pleckstrin homology domains 1
ENSBTAG00000013170	3.57374	-4.14357	1.68205	-2.4634	0.0137627	0.0427099	281732	CTLA4	cytotoxic T-lymphocyte associated protein 4
ENSBTAG00000017043	203.322	2.27663	0.378629	6.01282	1.82328e-09	4.96764e-08	509707	GPR1	G protein-coupled receptor 1
ENSBTAG00000044097	169.171	-1.2113	0.45628	-2.65472	0.00793736	0.0274484	537747	KLF7	Kruppel like factor 7
ENSBTAG00000020527	4468.51	1.51648	0.389201	3.8964	9.7634e-05	0.000695416	281235	IDH1	isocitrate dehydrogenase (NADP(+)) 1
ENSBTAG00000018130	423.018	-2.38906	0.343369	-6.95771	3.45848e-12	1.76505e-10	281294	MAP2	microtubule associated protein 2
ENSBTAG00000010579	695.149	1.08764	0.294314	3.69551	0.000219444	0.00139019	614508	ACADL	acyl-CoA dehydrogenase long chain
ENSBTAG00000016662	63.4324	9.35687	1.96041	4.77292	1.81575e-06	2.24175e-05	510506	CPS1	carbamoyl-phosphate synthase 1
ENSBTAG00000008300	13424	1.38557	0.446245	3.10494	0.00190315	0.00852352	280794	FN1	fibronectin 1
ENSBTAG00000005596	1326.33	2.72707	0.462811	5.8924	3.8062e-09	9.69824e-08	282260	IGFBP2	insulin like growth factor binding protein 2
ENSBTAG00000054218	3679.44	1.64461	0.42965	3.82778	0.000129305	0.000890216	404185	IGFBP5	insulin like growth factor binding protein 5
ENSBTAG00000003936	1013.34	-2.32528	0.28023	-8.29773	1.06115e-16	1.52533e-14	616561	PNKD	PNKD metallo-beta-lactamase domain containing
ENSBTAG00000003809	55.886	-1.16502	0.424586	-2.74389	0.00607152	0.0220217	540771	PLCD4	phospholipase C delta 4
ENSBTAG00000012618	35.0995	-1.79913	0.350928	-5.12678	2.94737e-07	4.51677e-06	523081	SLC23A3	solute carrier family 23 member 3
ENSBTAG00000020607	723.954	1.0831	0.302161	3.58452	0.0003377	0.00200293	783257	ABCB6	ATP binding cassette subfamily B member 6
ENSBTAG00000020613	619.268	1.09844	0.246986	4.44739	8.69196e-06	8.75517e-05	521237	STK16	serine/threonine kinase 16
ENSBTAG00000013799	4.43399	5.51989	1.78576	3.09107	0.00199439	0.00886106	NA	NA	NA
ENSBTAG00000005353	7096.92	-2.77777	0.621225	-4.47144	7.76961e-06	7.97284e-05	280765	DES	desmin
ENSBTAG00000046176	933.244	-2.97154	0.281683	-10.5492	5.12047e-26	2.95297e-23	523490	SPEG	striated muscle enriched protein kinase
ENSBTAG00000048641	84.9042	-5.45203	0.87088	-6.26037	3.84064e-10	1.24588e-08	NA	NA	NA
ENSBTAG00000020539	3006.72	1.73149	0.237082	7.30333	2.80735e-13	1.75978e-11	540002	CHPF	chondroitin polymerizing factor
ENSBTAG00000014975	131.102	-1.36123	0.320246	-4.25057	2.13226e-05	0.000189221	535049	SLC4A3	solute carrier family 4 member 3
ENSBTAG00000021308	346.271	1.73342	0.225267	7.69495	1.41549e-14	1.12337e-12	NA	NA	NA
ENSBTAG00000021310	13.5869	-3.59911	0.847098	-4.24875	2.14965e-05	0.000190625	NA	NA	NA
ENSBTAG00000021316	3.84476	-3.71428	1.3279	-2.7971	0.00515636	0.0193096	317711	COL4A3	collagen type IV alpha 3 chain
ENSBTAG00000021325	52.9797	2.29906	0.750443	3.06361	0.00218686	0.0095326	537280	SLC19A3	solute carrier family 19 member 3
ENSBTAG00000021327	9.05701	6.54789	1.24467	5.26074	1.43476e-07	2.38451e-06	530118	DAW1	dynein assembly factor with WD repeats 1
ENSBTAG00000043297	12.7271	-2.69749	0.712479	-3.78606	0.000153055	0.00102279	112443649	LOC112443649	small nucleolar RNA SNORD20
ENSBTAG00000017684	23.9292	-2.445	0.769016	-3.17939	0.00147584	0.00690094	539614	NMUR1	neuromedin U receptor 1
ENSBTAG00000051540	6.66323	2.29902	0.926223	2.48214	0.0130595	0.0409763	NA	NA	NA
ENSBTAG00000018062	427.883	-1.35149	0.372093	-3.63213	0.000281089	0.00170936	788353	KIAA1522	KIAA1522
ENSBTAG00000046862	932.485	-1.35621	0.295864	-4.5839	4.56385e-06	4.99741e-05	539555	MARCKSL1	MARCKS like 1
ENSBTAG00000039121	1693.91	1.19444	0.217158	5.50032	3.79101e-08	7.38606e-07	614435	PTP4A2	protein tyrosine phosphatase 4A2
ENSBTAG00000010050	1334.76	1.0493	0.294779	3.5596	0.000371415	0.00216943	NA	NA	NA
ENSBTAG00000010366	1790.13	-2.5881	0.364687	-7.09677	1.27704e-12	7.03632e-11	282248	HCRTR1	hypocretin receptor 1
ENSBTAG00000026676	1377.73	-1.13205	0.211863	-5.34331	9.12635e-08	1.60626e-06	618198	SDC3	syndecan 3
ENSBTAG00000042871	13.4845	-2.00991	0.723402	-2.77841	0.00546263	0.0202052	112443652	LOC112443652	small nucleolar RNA SNORA44
ENSBTAG00000042553	10.8274	-1.58284	0.619548	-2.55483	0.0106241	0.0346284	112443669	LOC112443669	small nucleolar RNA SNORD99
ENSBTAG00000009796	202.053	1.1556	0.253982	4.54992	5.36671e-06	5.77063e-05	519213	PIGV	phosphatidylinositol glycan anchor biosynthesis class V
ENSBTAG00000009631	15.6882	-1.98341	0.594342	-3.33715	0.000846426	0.00433198	511122	ZNF683	zinc finger protein 683
ENSBTAG00000013131	835.637	-1.75719	0.337005	-5.21415	1.8466e-07	2.97746e-06	787384	FAM110D	family with sequence similarity 110 member D
ENSBTAG00000005085	4.7394	-4.04463	1.26434	-3.19901	0.00137902	0.00649562	528912	TRIM63	tripartite motif containing 63
ENSBTAG00000015222	734.873	-1.54965	0.324428	-4.77657	1.78314e-06	2.20989e-05	615263	RSRP1	arginine and serine rich protein 1
ENSBTAG00000054645	25.3847	-2.1657	0.391971	-5.52515	3.29199e-08	6.59199e-07	NA	NA	NA
ENSBTAG00000012604	2.35653	3.80461	1.48074	2.5694	0.0101876	0.0334832	614724	NCMAP	non-compact myelin associated protein
ENSBTAG00000019791	16.3221	1.46626	0.606172	2.41888	0.0155682	0.0471377	531906	GRHL3	grainyhead like transcription factor 3
ENSBTAG00000030425	2727.45	-1.49887	0.395424	-3.79054	0.00015032	0.00100802	538690	ID3	inhibitor of DNA binding 3, HLH protein
ENSBTAG00000009502	355.765	-1.26885	0.413064	-3.0718	0.00212772	0.00934069	516426	LUZP1	leucine zipper protein 1
ENSBTAG00000045902	296.969	1.72143	0.472017	3.64696	0.000265358	0.00162742	535137	EPHB2	EPH receptor B2
ENSBTAG00000011196	2917.16	1.7125	0.439532	3.89618	9.77203e-05	0.000695745	617435	C1QB	complement C1q B chain
ENSBTAG00000011193	2431.9	1.80649	0.450311	4.01165	6.02956e-05	0.000461786	509968	C1QC	complement C1q C chain
ENSBTAG00000007153	3410.33	2.03169	0.468954	4.33239	1.47499e-05	0.000138464	534961	C1QA	complement C1q A chain
ENSBTAG00000016448	403.954	-1.34611	0.410835	-3.27652	0.00105097	0.00518914	534714	ZBTB40	zinc finger and BTB domain containing 40
ENSBTAG00000051083	89.0484	1.60457	0.604306	2.65523	0.00792536	0.0274178	789600	WNT4	Wnt family member 4
ENSBTAG00000013085	17.366	3.17563	1.04676	3.03378	0.0024151	0.0103682	281752	CELA3B	chymotrypsin-like elastase family, member 3B
ENSBTAG00000008951	203.629	-1.15873	0.338805	-3.42004	0.000626113	0.00335575	280994	ALPL	alkaline phosphatase, biomineralization associated
ENSBTAG00000006084	2893.58	1.45697	0.263987	5.51909	3.40755e-08	6.76078e-07	510683	PINK1	PTEN induced kinase 1
ENSBTAG00000052516	78.4225	4.42266	0.72501	6.10014	1.05976e-09	3.04061e-08	616377	CDA	cytidine deaminase
ENSBTAG00000046988	4.03608	3.83753	1.31248	2.92388	0.003457	0.0139416	100298683	FAM43B	family with sequence similarity 43 member B
ENSBTAG00000013511	3.9758	-3.22586	1.05542	-3.05646	0.00223968	0.00971878	100336594	VWA5B1	von Willebrand factor A domain containing 5B1
ENSBTAG00000007998	342.241	1.1326	0.234672	4.8263	1.3909e-06	1.77201e-05	512168	TMCO4	transmembrane and coiled-coil domains 4
ENSBTAG00000005140	2026.73	1.61184	0.360698	4.46866	7.87096e-06	8.05772e-05	535280	LOC535280	neuroblastoma suppressor of tumorigenicity 1
ENSBTAG00000026758	51.9176	1.77099	0.585097	3.02684	0.00247128	0.0105648	788425	LOC788425	aflatoxin B1 aldehyde reductase member 4
ENSBTAG00000030322	36.3486	2.39865	0.841207	2.85144	0.00435222	0.0167626	NA	NA	NA
ENSBTAG00000002138	32.0078	2.45258	0.695425	3.52673	0.000420723	0.00240546	618224	PADI1	peptidyl arginine deiminase 1
ENSBTAG00000008314	2953.11	1.03529	0.299134	3.46096	0.000538258	0.00295609	286840	SDHB	succinate dehydrogenase complex iron sulfur subunit B
ENSBTAG00000003832	2454.51	2.58681	0.405311	6.38229	1.7446e-10	6.12238e-09	281912	MFAP2	microfibril associated protein 2
ENSBTAG00000003822	1080.72	-1.85659	0.260556	-7.12552	1.03691e-12	5.82454e-11	530641	CROCC	ciliary rootlet coiled-coil, rootletin
ENSBTAG00000051080	36.4736	-2.03099	0.756152	-2.68595	0.00723229	0.0254073	112443502	LOC112443502	uncharacterized LOC112443502
ENSBTAG00000014221	320.875	1.55273	0.433513	3.58174	0.000341309	0.00202295	516664	CPLANE2	ciliogenesis and planar polarity effector 2
ENSBTAG00000000815	2814.56	-1.57431	0.289165	-5.44434	5.19975e-08	9.69407e-07	512798	EPHA2	EPH receptor A2
ENSBTAG00000053870	3.2221	-4.60369	1.33771	-3.44146	0.000578589	0.00313798	114483637	MIR12026-1	microRNA mir-12026-1
ENSBTAG00000000616	64.4331	-1.32195	0.328267	-4.02706	5.64788e-05	0.000438179	768006	GPR161	G protein-coupled receptor 161
ENSBTAG00000002823	3188.1	1.59994	0.120414	13.287	2.75407e-40	9.52963e-37	539387	MPZL1	myelin protein zero like 1
ENSBTAG00000016801	1317.29	2.26168	0.505333	4.47562	7.61901e-06	7.85089e-05	509500	RXRG	retinoid X receptor gamma
ENSBTAG00000012025	39.4733	3.91927	0.577227	6.78982	1.1227e-11	5.13858e-10	510296	LMX1A	LIM homeobox transcription factor 1 alpha
ENSBTAG00000054045	92.4641	-5.75421	0.513158	-11.2133	3.507e-29	3.03373e-26	NA	NA	NA
ENSBTAG00000046277	105.729	1.92361	0.50515	3.80799	0.000140099	0.000952399	617437	RGS4	regulator of G protein signaling 4
ENSBTAG00000004885	582.16	1.07659	0.296641	3.62925	0.000284242	0.0017255	533523	DDR2	discoidin domain receptor tyrosine kinase 2
ENSBTAG00000010206	3279.59	1.39143	0.279991	4.96955	6.71097e-07	9.27368e-06	535325	UAP1	UDP-N-acetylglucosamine pyrophosphorylase 1
ENSBTAG00000050790	338.774	-1.03021	0.244179	-4.21907	2.45315e-05	0.000213814	783439	C3H1orf226	chromosome 3 C1orf226 homolog
ENSBTAG00000010174	8.61208	-4.90296	1.23191	-3.97995	6.89288e-05	0.000517819	539685	SPATA46	spermatogenesis associated 46
ENSBTAG00000034147	1115.61	1.88417	0.331906	5.67683	1.37214e-08	3.09107e-07	513053	OLFML2B	olfactomedin like 2B
ENSBTAG00000040512	72.1776	-1.12565	0.439371	-2.56197	0.010408	0.0340718	100126444	PCP4L1	Purkinje cell protein 4 like 1
ENSBTAG00000009212	311.158	8.46427	2.13813	3.95873	7.5349e-05	0.000559491	505394	APOA2	apolipoprotein A2
ENSBTAG00000002203	4426.02	1.10288	0.313979	3.51258	0.000443783	0.00251569	327697	NDUFS2	NADH:ubiquinone oxidoreductase core subunit S2
ENSBTAG00000013210	6529.01	-2.10635	0.366202	-5.75187	8.82599e-09	2.08036e-07	286806	ADAMTS4	ADAM metallopeptidase with thrombospondin type 1 motif 4
ENSBTAG00000007537	946.912	1.25767	0.251823	4.99427	5.90586e-07	8.31386e-06	521522	PEX19	peroxisomal biogenesis factor 19
ENSBTAG00000010551	167.625	-3.51395	0.490528	-7.16362	7.85767e-13	4.53152e-11	515161	ATP1A2	ATPase Na+/K+ transporting subunit alpha 2
ENSBTAG00000044526	8.44989	-3.80661	0.999603	-3.80812	0.000140029	0.000952298	100313341	MIR1584	microRNA mir-1584
ENSBTAG00000013907	227.487	7.84289	1.97505	3.97098	7.15767e-05	0.000535155	527553	CRP	C-reactive protein
ENSBTAG00000019616	66.1945	9.41817	2.79234	3.37286	0.000743926	0.00387788	514488	APCS	amyloid P component, serum
ENSBTAG00000012887	26.1252	3.53756	0.635896	5.56311	2.65016e-08	5.47141e-07	506783	FCER1A	Fc fragment of IgE receptor Ia
ENSBTAG00000003220	3195.22	-1.58357	0.318744	-4.96816	6.75901e-07	9.325e-06	528076	ACKR1	atypical chemokine receptor 1
ENSBTAG00000000888	15.2091	7.29715	1.32082	5.52473	3.3e-08	6.60038e-07	505122	SPTA1	spectrin alpha, erythrocytic 1
ENSBTAG00000024960	879.414	-1.78845	0.355759	-5.02715	4.97828e-07	7.15566e-06	512286	LOC512286	antigen-presenting glycoprotein CD1d-like
ENSBTAG00000022514	1024.41	2.95257	0.523509	5.63997	1.70083e-08	3.73844e-07	528593	CD5L	CD5 molecule like
ENSBTAG00000053777	13.23	3.96442	1.27909	3.0994	0.00193916	0.00866014	787904	LOC787904	CD5 antigen-like
ENSBTAG00000000964	25.717	2.69065	0.690695	3.89557	9.79701e-05	0.000697207	517126	FCRL5	Fc receptor like 5
ENSBTAG00000052866	1897.36	1.82691	0.461475	3.95885	7.53111e-05	0.000559449	784007	LOC784007	T-lymphocyte surface antigen Ly-9
ENSBTAG00000012348	119.825	-1.97671	0.573083	-3.44926	0.000562122	0.00306212	511219	LRRC71	leucine rich repeat containing 71
ENSBTAG00000012405	3030.47	-1.97214	0.264505	-7.45597	8.92087e-14	6.02891e-12	787112	PEAR1	platelet endothelial aggregation receptor 1
ENSBTAG00000003054	20.3536	-2.82161	0.6006	-4.69799	2.62739e-06	3.10217e-05	787068	INSRR	insulin receptor related receptor
ENSBTAG00000005716	319.62	3.36818	0.54078	6.22837	4.71299e-10	1.48523e-08	493998	CRABP2	cellular retinoic acid binding protein 2
ENSBTAG00000015794	5593.92	-2.23095	0.432914	-5.15334	2.55882e-07	3.98471e-06	522383	NES	nestin
ENSBTAG00000021649	39.5163	3.74263	0.73169	5.11504	3.13669e-07	4.7813e-06	NA	NA	NA
ENSBTAG00000009434	1577.48	1.05382	0.265569	3.96818	7.24243e-05	0.00054021	516498	PAQR6	progestin and adipoQ receptor family member 6
ENSBTAG00000009432	464.882	1.36778	0.472273	2.89616	0.00377765	0.0149902	616311	PMF1	polyamine modulated factor 1
ENSBTAG00000053867	1.78497	-3.72049	1.51256	-2.45973	0.0139043	0.0430723	NA	NA	NA
ENSBTAG00000000108	728.948	-1.19155	0.192228	-6.19864	5.69528e-10	1.74396e-08	530205	KHDC4	KH domain containing 4, pre-mRNA splicing factor
ENSBTAG00000000105	1366.41	-1.051	0.188793	-5.56693	2.59263e-08	5.37186e-07	533646	RIT1	Ras like without CAAX 1
ENSBTAG00000011209	306.041	-1.02219	0.174006	-5.87447	4.24197e-09	1.07139e-07	618177	SYT11	synaptotagmin 11
ENSBTAG00000003948	666.784	-1.2294	0.285216	-4.31042	1.62946e-05	0.000150226	281156	FDPS	farnesyl diphosphate synthase
ENSBTAG00000000057	889.944	1.14996	0.356206	3.22835	0.00124509	0.00595227	504323	THBS3	thrombospondin 3
ENSBTAG00000020244	912.772	-1.05256	0.214193	-4.91405	8.92121e-07	1.20114e-05	507319	EFNA1	ephrin A1
ENSBTAG00000010673	378.53	-3.8374	0.302597	-12.6815	7.48533e-37	1.85005e-33	615879	EFNA4	ephrin A4
ENSBTAG00000010663	7820.84	-1.40032	0.274743	-5.09684	3.45362e-07	5.17325e-06	784605	ADAM15	ADAM metallopeptidase domain 15
ENSBTAG00000018249	21.2779	-1.93492	0.620959	-3.11601	0.00183313	0.00825911	534180	KCNN3	potassium calcium-activated channel subfamily N member 3
ENSBTAG00000011881	47.3049	-1.7288	0.453387	-3.81307	0.000137251	0.000936351	617793	TDRD10	tudor domain containing 10
ENSBTAG00000020542	448.866	-1.76225	0.371693	-4.74115	2.12506e-06	2.58004e-05	617777	SHE	Src homology 2 domain containing E
ENSBTAG00000018711	1480.52	-1.51931	0.277031	-5.48428	4.15168e-08	7.99868e-07	508196	DENND4B	DENN domain containing 4B
ENSBTAG00000005163	159.749	1.59138	0.645103	2.46687	0.0136301	0.0423594	528735	S100A1	S100 calcium binding protein A1
ENSBTAG00000021377	1927.48	1.10833	0.316997	3.49633	0.000471703	0.00265052	618250	S100A14	S100 calcium binding protein A14
ENSBTAG00000019203	10172.3	1.50195	0.462953	3.24427	0.00117751	0.00569691	282343	S100A4	S100 calcium binding protein A4
ENSBTAG00000000644	146.505	2.19987	0.386388	5.69343	1.24513e-08	2.83822e-07	509251	S100A5	S100 calcium binding protein A5
ENSBTAG00000051765	185.793	1.84339	0.404184	4.56076	5.09677e-06	5.53195e-05	618256	LOC618256	protein S100-A6
ENSBTAG00000015147	9540.98	1.04324	0.276727	3.76993	0.000163294	0.00107871	282466	S100A10	S100 calcium binding protein A10
ENSBTAG00000004772	193.202	1.36667	0.243035	5.62335	1.87288e-08	4.05033e-07	787270	THEM4	thioesterase superfamily member 4
ENSBTAG00000017566	234.185	1.34617	0.201532	6.67967	2.39479e-11	1.0281e-09	282104	TUFT1	tuftelin 1
ENSBTAG00000021289	966.645	-1.21364	0.210705	-5.75992	8.41537e-09	1.99718e-07	535254	POGZ	pogo transposable element derived with ZNF domain
ENSBTAG00000021035	4320.56	1.02863	0.340697	3.01919	0.00253454	0.0107838	513038	CTSK	cathepsin K
ENSBTAG00000003604	1944.19	1.91503	0.327961	5.8392	5.24519e-09	1.3076e-07	507654	ADAMTSL4	ADAMTS like 4
ENSBTAG00000003806	4707.38	2.45972	0.328168	7.4953	6.61451e-14	4.59589e-12	524222	ECM1	extracellular matrix protein 1
ENSBTAG00000004852	3553.3	-1.58672	0.259182	-6.12205	9.23783e-10	2.68611e-08	788251	PLEKHO1	pleckstrin homology domain containing O1
ENSBTAG00000012496	777.192	-1.57901	0.33782	-4.6741	2.95242e-06	3.40532e-05	506122	MTMR11	myotubularin related protein 11
ENSBTAG00000013910	217.173	1.05775	0.24502	4.31699	1.58172e-05	0.000146652	505641	POLR3GL	RNA polymerase III subunit G like
ENSBTAG00000008373	132.818	-1.69644	0.36735	-4.61804	3.87378e-06	4.32948e-05	506526	ITGA10	integrin subunit alpha 10
ENSBTAG00000021635	188.317	-1.18439	0.224846	-5.26758	1.3823e-07	2.30619e-06	507315	NUDT17	nudix hydrolase 17
ENSBTAG00000006720	2178.14	-3.22283	0.381693	-8.44351	3.07953e-17	5.22342e-15	539491	GJA5	gap junction protein alpha 5
ENSBTAG00000007712	1112.78	1.35071	0.208719	6.47142	9.70871e-11	3.61226e-09	614775	SEC22B	SEC22 homolog B, vesicle trafficking protein
ENSBTAG00000007909	704.639	1.06875	0.429605	2.48774	0.0128557	0.0404842	513730	NOTCH2	notch receptor 2
ENSBTAG00000003898	22.2389	7.84516	1.56986	4.99737	5.81175e-07	8.20809e-06	503684	HMGCS2	3-hydroxy-3-methylglutaryl-CoA synthase 2
ENSBTAG00000039719	232.123	1.33526	0.486728	2.74333	0.00608193	0.0220455	505103	PHGDH	phosphoglycerate dehydrogenase
ENSBTAG00000000123	9.09922	6.55689	1.87399	3.49889	0.000467199	0.00262948	509481	HAO2	hydroxyacid oxidase 2
ENSBTAG00000007767	514.765	6.32951	1.47206	4.29977	1.70979e-05	0.000156762	521974	TBX15	T-box transcription factor 15
ENSBTAG00000046509	67.9523	1.54132	0.532703	2.89339	0.00381104	0.015095	517961	TENT5C	terminal nucleotidyltransferase 5C
ENSBTAG00000008022	753.527	2.03912	0.387701	5.25952	1.4443e-07	2.39806e-06	538209	PTGFRN	prostaglandin F2 receptor inhibitor
ENSBTAG00000000664	23.5015	2.48248	0.614439	4.04024	5.33965e-05	0.000416507	512417	SLC22A15	solute carrier family 22 member 15
ENSBTAG00000011500	5.5508	5.839	1.43092	4.0806	4.49192e-05	0.000357967	528555	CASQ2	calsequestrin 2
ENSBTAG00000007446	151.555	-1.7191	0.380132	-4.52237	6.11518e-06	6.48277e-05	281350	NGF	nerve growth factor
ENSBTAG00000015961	137.415	-2.02305	0.456035	-4.43617	9.15732e-06	9.17376e-05	539001	TSPAN2	tetraspanin 2
ENSBTAG00000011327	910.286	2.41852	0.491339	4.9223	8.55347e-07	1.15432e-05	505318	OLFML3	olfactomedin like 3
ENSBTAG00000027172	4.02285	5.37016	1.53775	3.49222	0.000479032	0.00268562	NA	NA	NA
ENSBTAG00000015107	1197.36	1.26317	0.316001	3.99735	6.40562e-05	0.000486282	505775	SLC16A1	solute carrier family 16 member 1
ENSBTAG00000014297	997.278	-1.43621	0.204164	-7.03459	1.99853e-12	1.07715e-10	523206	MOV10	Mov10 RISC complex RNA helicase
ENSBTAG00000021602	640.679	-1.16264	0.364636	-3.1885	0.00143013	0.00670714	538981	CTTNBP2NL	CTTNBP2 N-terminal like
ENSBTAG00000031654	4.5275	5.547	1.31409	4.22119	2.43018e-05	0.000212239	539739	KCND3	potassium voltage-gated channel subfamily D member 3
ENSBTAG00000022580	286.279	-1.42336	0.214122	-6.64741	2.9829e-11	1.25871e-09	616754	INKA2	inka box actin regulator 2
ENSBTAG00000005973	53.2417	-1.61324	0.389822	-4.13841	3.4972e-05	0.000287435	281962	OVGP1	oviductal glycoprotein 1
ENSBTAG00000000259	38.7215	8.64467	2.28215	3.78795	0.000151898	0.00101545	282645	CHIA	chitinase acidic
ENSBTAG00000001981	155.736	-3.27845	0.595254	-5.50765	3.63665e-08	7.14975e-07	407174	SLC6A17	solute carrier family 6 member 17
ENSBTAG00000020966	39.2626	4.74227	0.69032	6.86967	6.43494e-12	3.11851e-10	522085	ALX3	ALX homeobox 3
ENSBTAG00000001842	492.994	1.75687	0.574914	3.05588	0.00224401	0.0097351	615507	GSTM3	glutathione S-transferase mu 3
ENSBTAG00000017765	2745.89	1.62731	0.289678	5.61764	1.93583e-08	4.15532e-07	327709	GSTM1	glutathione S-transferase M1
ENSBTAG00000037673	217.434	1.70164	0.426434	3.9904	6.59607e-05	0.000499018	783879	GSTM1	glutathione S-transferase mu 1
ENSBTAG00000014083	274.86	1.56872	0.269162	5.82816	5.6043e-09	1.37727e-07	524284	AMIGO1	adhesion molecule with Ig like domain 1
ENSBTAG00000018804	440.118	1.61067	0.437726	3.67962	0.00023358	0.00146313	538194	CELSR2	cadherin EGF LAG seven-pass G-type receptor 2
ENSBTAG00000017124	217.948	1.07351	0.217878	4.9271	8.34575e-07	1.13158e-05	513654	GPSM2	G protein signaling modulator 2
ENSBTAG00000005439	191.831	1.61384	0.395247	4.08311	4.44364e-05	0.000355265	514601	FAM102B	family with sequence similarity 102 member B
ENSBTAG00000053831	14.9562	-1.79972	0.737489	-2.44033	0.0146738	0.0449806	615258	LOC615258	solute carrier family 25 (mitochondrial carrier; phosphate carrier), member 24-like
ENSBTAG00000031575	141.528	1.20558	0.470204	2.56395	0.0103489	0.033936	521961	VAV3	vav guanine nucleotide exchange factor 3
ENSBTAG00000021217	17.8048	4.03451	1.38619	2.91049	0.00360859	0.0144425	287013	COL11A1	collagen type XI alpha 1 chain
ENSBTAG00000005990	5242.41	-1.46898	0.26575	-5.5277	3.24455e-08	6.51962e-07	281135	S1PR1	sphingosine-1-phosphate receptor 1
ENSBTAG00000031461	342.24	1.04224	0.232269	4.4872	7.21637e-06	7.50173e-05	512918	SNX7	sorting nexin 7
ENSBTAG00000008809	197.869	-1.07612	0.226292	-4.75543	1.98022e-06	2.42118e-05	537341	PTBP2	polypyrimidine tract binding protein 2
ENSBTAG00000004190	2711.39	-1.51725	0.2906	-5.22108	1.77881e-07	2.88697e-06	504657	ARHGAP29	Rho GTPase activating protein 29
ENSBTAG00000004383	642.78	-1.77992	0.352302	-5.05225	4.36633e-07	6.38561e-06	616665	FNBP1L	formin binding protein 1 like
ENSBTAG00000027321	39.4336	-1.13417	0.398226	-2.84806	0.00439866	0.0169084	540863	CCDC18	coiled-coil domain containing 18
ENSBTAG00000002026	18895.4	1.07697	0.39375	2.73515	0.00623518	0.0224974	515238	RPL5	ribosomal protein L5
ENSBTAG00000054082	49.8786	2.16999	0.505609	4.29183	1.77205e-05	0.00016153	NA	NA	NA
ENSBTAG00000005938	10.0873	3.6636	1.31633	2.78319	0.00538271	0.0199585	539708	BARHL2	BarH like homeobox 2
ENSBTAG00000038625	326.81	-1.88721	0.436802	-4.32051	1.55672e-05	0.000145112	513659	LOC513659	guanylate-binding protein 6
ENSBTAG00000015060	162.77	-1.64081	0.354866	-4.62376	3.76844e-06	4.22265e-05	516949	GBP5	guanylate binding protein 5
ENSBTAG00000001143	249.322	-1.90965	0.554754	-3.44234	0.000576711	0.00313074	512486	LOC512486	interferon-induced guanylate-binding protein 1
ENSBTAG00000037634	42.2593	-2.37058	0.969436	-2.44532	0.0144724	0.0445609	613313	GBP4	guanylate binding protein 4
ENSBTAG00000031186	7.70578	-2.95942	1.09731	-2.69698	0.00699722	0.0247665	533657	GBP6	guanylate binding protein family, member 6
ENSBTAG00000024272	212.072	-1.90907	0.668202	-2.85702	0.00427632	0.0165477	NA	NA	NA
ENSBTAG00000000305	5226.11	1.72564	0.388806	4.4383	9.06716e-06	9.10453e-05	614212	LMO4	LIM domain only 4
ENSBTAG00000034776	224.293	-2.07713	0.343018	-6.05546	1.4002e-09	3.90723e-08	537391	DDAH1	dimethylarginine dimethylaminohydrolase 1
ENSBTAG00000016982	33.0637	-3.91041	1.2165	-3.21447	0.00130685	0.00621147	514345	MCOLN3	mucolipin 3
ENSBTAG00000003322	91.3821	-1.10846	0.375676	-2.95057	0.00317184	0.0130316	522221	TTLL7	tubulin tyrosine ligase like 7
ENSBTAG00000012305	1052.09	-1.06324	0.270244	-3.93439	8.3409e-05	0.000611725	281278	ADGRL2	adhesion G protein-coupled receptor L2
ENSBTAG00000019733	1415.67	-1.28523	0.369888	-3.47464	0.000511536	0.00283748	535066	ADGRL4	adhesion G protein-coupled receptor L4
ENSBTAG00000015902	24.8431	2.29411	0.655225	3.50126	0.000463071	0.00260879	282020	PTGFR	prostaglandin F receptor
ENSBTAG00000011733	423.188	-1.79388	0.364208	-4.92542	8.41801e-07	1.13959e-05	518246	GIPC2	GIPC PDZ domain containing family member 2
ENSBTAG00000021752	1241.27	-1.07582	0.281963	-3.81546	0.000135929	0.000928063	541274	DNAJB4	DnaJ heat shock protein family (Hsp40) member B4
ENSBTAG00000008921	323.314	-1.36289	0.417497	-3.26444	0.00109681	0.0053756	504819	NEXN	nexilin F-actin binding protein
ENSBTAG00000017411	138.507	3.81644	0.381927	9.9926	1.64216e-23	7.10275e-21	613448	AK5	adenylate kinase 5
ENSBTAG00000019192	82.1598	5.65873	0.631384	8.96242	3.17628e-19	6.8691e-17	512385	LHX8	LIM homeobox 8
ENSBTAG00000003162	1888.6	1.88068	0.346764	5.42351	5.84385e-08	1.07672e-06	281093	CRYZ	crystallin zeta
ENSBTAG00000019230	777.389	2.41912	0.640077	3.77943	0.00015719	0.00104397	282330	PTGER3	prostaglandin E receptor 3
ENSBTAG00000014791	84.2674	-1.66043	0.457072	-3.63276	0.000280407	0.00170614	539159	CTH	cystathionine gamma-lyase
ENSBTAG00000012976	866.906	1.1891	0.219341	5.42124	5.91875e-08	1.0859e-06	528123	WLS	Wnt ligand secretion mediator
ENSBTAG00000009455	4.00629	-3.26606	1.1622	-2.81024	0.00495053	0.0186948	282452	IL12RB2	interleukin 12 receptor subunit beta 2
ENSBTAG00000019011	2039.59	1.31442	0.20792	6.32176	2.58593e-10	8.7041e-09	534402	PGM1	phosphoglucomutase 1
ENSBTAG00000051542	60.2564	1.0524	0.309519	3.40012	0.000673565	0.00357245	530929	LOC530929	cytochrome P450, family 2, subfamily J
ENSBTAG00000030669	124.242	1.61447	0.328623	4.91284	8.97683e-07	1.20768e-05	534011	FGGY	FGGY carbohydrate kinase domain containing
ENSBTAG00000003775	38.0966	4.58121	1.33007	3.44435	0.000572434	0.00310948	513217	C8B	complement C8 beta chain
ENSBTAG00000003774	99.6009	10.0077	2.14433	4.66707	3.05531e-06	3.50297e-05	527391	C8A	complement C8 alpha chain
ENSBTAG00000009314	184.214	1.87069	0.759749	2.46225	0.0138067	0.0428006	615569	FYB2	FYN binding protein 2
ENSBTAG00000018747	26.1121	1.36722	0.550456	2.48379	0.0129992	0.0408165	538954	PRKAA2	protein kinase AMP-activated catalytic subunit alpha 2
ENSBTAG00000011640	8536.37	1.04962	0.190097	5.5215	3.36111e-08	6.68397e-07	617707	PLPP3	phospholipid phosphatase 3
ENSBTAG00000020037	234.188	1.28633	0.418897	3.07077	0.0021351	0.0093612	526748	CYB5RL	cytochrome b5 reductase-like
ENSBTAG00000014649	718.532	1.39532	0.241413	5.77981	7.47867e-09	1.79706e-07	504502	CPT2	carnitine palmitoyltransferase 2
ENSBTAG00000003746	6863.34	1.36641	0.372449	3.66872	0.000243768	0.00151433	508918	SCP2	sterol carrier protein 2
ENSBTAG00000002910	1007.94	1.52696	0.408463	3.7383	0.000185271	0.00120052	513795	ECHDC2	enoyl-CoA hydratase domain containing 2
ENSBTAG00000018281	681.224	1.73989	0.315351	5.51731	3.44229e-08	6.82024e-07	523311	GPX7	glutathione peroxidase 7
ENSBTAG00000005337	204.57	3.51821	0.695624	5.05763	4.24495e-07	6.23445e-06	282030	RAB3B	RAB3B, member RAS oncogene family
ENSBTAG00000009209	150.919	1.57902	0.339351	4.65306	3.27041e-06	3.72246e-05	535329	BEND5	BEN domain containing 5
ENSBTAG00000014225	41.3277	2.53279	0.970085	2.6109	0.00903054	0.0303846	526890	SLC5A9	solute carrier family 5 member 9
ENSBTAG00000005029	548.74	-1.95056	0.210832	-9.25173	2.20888e-20	5.70385e-18	518657	TAL1	TAL bHLH transcription factor 1, erythroid differentiation factor
ENSBTAG00000054510	5.2998	-4.16636	1.26769	-3.28657	0.00101415	0.00504481	NA	NA	NA
ENSBTAG00000002979	186.439	-1.88315	0.527495	-3.56998	0.000357011	0.00210161	286865	PIK3R3	phosphoinositide-3-kinase regulatory subunit 3
ENSBTAG00000040435	82.0892	1.88699	0.455897	4.13906	3.48732e-05	0.000286896	NA	NA	NA
ENSBTAG00000024137	1066.18	1.22426	0.391056	3.13066	0.00174417	0.00794102	507948	PTCH2	patched 2
ENSBTAG00000039529	231.082	-1.1775	0.216416	-5.44094	5.30014e-08	9.84939e-07	615438	BTBD19	BTB domain containing 19
ENSBTAG00000006128	2.64081	-4.30717	1.49954	-2.87232	0.0040747	0.015917	516323	TCTEX1D4	Tctex1 domain containing 4
ENSBTAG00000006125	820.661	-2.03328	0.335164	-6.06652	1.30714e-09	3.67639e-08	504282	PLK3	polo like kinase 3
ENSBTAG00000042645	25.4478	-2.96452	0.485543	-6.10558	1.0243e-09	2.94374e-08	112446104	LOC112446104	small nucleolar RNA SNORD46
ENSBTAG00000008690	533.509	-1.2799	0.405086	-3.15959	0.00157992	0.00729691	282368	SLC6A9	solute carrier family 6 member 9
ENSBTAG00000003777	2439.42	-1.59238	0.225318	-7.06726	1.58023e-12	8.5704e-11	280941	TIE1	tyrosine kinase with immunoglobulin like and EGF like domains 1
ENSBTAG00000009617	487.333	3.49927	0.545407	6.41588	1.40008e-10	5.01507e-09	282356	SLC2A1	solute carrier family 2 member 1
ENSBTAG00000052771	26.3322	-2.24085	0.425892	-5.26154	1.42853e-07	2.37874e-06	NA	NA	NA
ENSBTAG00000024115	34.307	1.32036	0.540089	2.4447	0.0144971	0.0446209	112446032	FOXO6	forkhead box O6
ENSBTAG00000001626	426.125	-1.08198	0.263248	-4.11012	3.95455e-05	0.000320758	506131	CTPS1	CTP synthase 1
ENSBTAG00000002644	296.266	-1.98123	0.386096	-5.13143	2.87552e-07	4.42217e-06	528741	KCNQ4	potassium voltage-gated channel subfamily Q member 4
ENSBTAG00000013054	34.3361	2.77548	0.506414	5.48066	4.23745e-08	8.13674e-07	512633	MFSD2A	major facilitator superfamily domain containing 2A
ENSBTAG00000014538	14.3467	3.2546	0.885938	3.67362	0.000239142	0.00149149	531339	HPCAL4	hippocalcin like 4
ENSBTAG00000008688	2171.4	-1.91405	0.266577	-7.18009	6.96636e-13	4.07179e-11	538609	HEYL	hes related family bHLH transcription factor with YRPW motif like
ENSBTAG00000053523	19.0464	-3.21922	0.610358	-5.27431	1.33257e-07	2.23182e-06	NA	NA	NA
ENSBTAG00000045776	462.217	1.059	0.343195	3.0857	0.00203074	0.00900177	NA	NA	NA
ENSBTAG00000011316	517.883	-1.25946	0.382295	-3.29446	0.000986106	0.00492654	535344	ZC3H12A	zinc finger CCCH-type containing 12A
ENSBTAG00000007994	28.4941	1.52943	0.460667	3.32003	0.000900066	0.00456257	504974	OSCP1	organic solute carrier partner 1
ENSBTAG00000010175	94.5745	1.46044	0.380013	3.84315	0.000121467	0.000841947	539415	COL8A2	collagen type VIII alpha 2 chain
ENSBTAG00000024086	227.534	1.10792	0.300158	3.69111	0.000223274	0.0014098	618247	TMEM35B	transmembrane protein 35B
ENSBTAG00000013881	3075.44	-1.89962	0.345155	-5.50367	3.71966e-08	7.27985e-07	538913	GJA4	gap junction protein alpha 4
ENSBTAG00000005719	5.888	-4.35217	1.2414	-3.50586	0.000455135	0.00257078	100140553	GJB4	gap junction protein beta 4
ENSBTAG00000005717	3.11667	-3.38927	1.41296	-2.3987	0.0164533	0.0493257	524030	GJB5	gap junction protein beta 5
ENSBTAG00000008942	156.087	2.6063	0.765459	3.40489	0.000661911	0.00351981	540756	NGEF	neuronal guanine nucleotide exchange factor
ENSBTAG00000044631	9.36791	-2.22385	0.7194	-3.09126	0.00199306	0.00885743	112446117	LOC112446117	small Cajal body-specific RNA 6
ENSBTAG00000020616	1002.11	-1.08939	0.344566	-3.16163	0.00156887	0.00725944	513389	DGKD	diacylglycerol kinase delta
ENSBTAG00000026181	16.4312	6.67795	2.58874	2.57962	0.00989101	0.0327135	286792	UGT1A6	UDP glucuronosyltransferase 1 family, polypeptide A6
ENSBTAG00000002030	344.953	4.53656	0.537069	8.44688	2.9918e-17	5.12486e-15	281500	SPP2	secreted phosphoprotein 2
ENSBTAG00000018424	5002.91	2.40661	0.290337	8.28903	1.14172e-16	1.60593e-14	509585	ACKR3	atypical chemokine receptor 3
ENSBTAG00000053295	2.12557	4.4521	1.59258	2.79552	0.00518158	0.0193788	NA	NA	NA
ENSBTAG00000030190	14847.4	1.29633	0.355009	3.65153	0.00026068	0.00160385	530657	COL6A3	collagen type VI alpha 3 chain
ENSBTAG00000000634	11.2428	2.80229	0.856386	3.27223	0.00106701	0.00525189	531343	MLPH	melanophilin
ENSBTAG00000010164	241.774	-1.70051	0.279431	-6.08563	1.16036e-09	3.30732e-08	524380	ESPNL	espin like
ENSBTAG00000054800	16.8389	-2.16006	0.780633	-2.76706	0.00565643	0.0207863	531384	HES6	hes family bHLH transcription factor 6
ENSBTAG00000001879	380.424	-1.72607	0.47197	-3.65717	0.000255015	0.00157347	512237	PER2	period circadian regulator 2
ENSBTAG00000003279	2295.53	1.26225	0.344113	3.66813	0.000244328	0.00151673	338060	NDUFA10	NADH:ubiquinone oxidoreductase subunit A10
ENSBTAG00000049808	85.8076	-2.15211	0.325026	-6.62136	3.55914e-11	1.46961e-09	100299249	IL3RA	interleukin 3 receptor subunit alpha
ENSBTAG00000015996	6984.09	1.51737	0.339101	4.47467	7.65301e-06	7.88124e-05	518114	GPC1	glypican 1
ENSBTAG00000049766	903.475	1.63419	0.330696	4.94166	7.74618e-07	1.05442e-05	112446050	DUSP28	dual specificity phosphatase 28
ENSBTAG00000009123	635.089	-1.02039	0.174627	-5.84325	5.11927e-09	1.27805e-07	614733	ING5	inhibitor of growth family member 5
ENSBTAG00000027770	29.1301	-1.70573	0.605064	-2.81909	0.00481604	0.0182484	NA	NA	NA
ENSBTAG00000037552	7.13654	-2.30607	0.876741	-2.63027	0.0085317	0.0290565	NA	NA	NA
ENSBTAG00000034985	1117.26	1.42017	0.348004	4.08091	4.48594e-05	0.00035782	540135	PHLDA1	pleckstrin homology like domain family A member 1
ENSBTAG00000050467	46.4784	1.11385	0.344395	3.23421	0.00121978	0.0058588	538638	BBS10	Bardet-Biedl syndrome 10
ENSBTAG00000013406	402.722	-1.76824	0.35152	-5.03028	4.89759e-07	7.07289e-06	539381	CSRP2	cysteine and glycine rich protein 2
ENSBTAG00000043949	125.946	-2.07983	0.379391	-5.48201	4.2052e-08	8.08503e-07	532789	PAWR	pro-apoptotic WT1 regulator
ENSBTAG00000014609	624.433	-1.48213	0.320427	-4.6255	3.73691e-06	4.19004e-05	538606	PPP1R12A	protein phosphatase 1 regulatory subunit 12A
ENSBTAG00000026972	6.50923	5.33342	1.33845	3.98476	6.75488e-05	0.000508556	281335	MYF5	myogenic factor 5
ENSBTAG00000011367	35.3212	3.15531	0.514676	6.13067	8.75125e-10	2.55752e-08	528379	LIN7A	lin-7 homolog A, crumbs cell polarity complex component
ENSBTAG00000018694	1445.64	2.26707	0.433923	5.22458	1.74551e-07	2.84092e-06	531552	ACSS3	acyl-CoA synthetase short chain family member 3
ENSBTAG00000002888	257.34	-1.67103	0.424146	-3.93976	8.15625e-05	0.000599453	100337258	TMTC2	transmembrane O-mannosyltransferase targeting cadherins 2
ENSBTAG00000026966	44.1111	-2.14365	0.585723	-3.65984	0.000252371	0.00156049	615588	RASSF9	Ras association domain family member 9
ENSBTAG00000014340	311.445	2.53607	0.601797	4.21417	2.50698e-05	0.000217175	280785	KERA	keratocan
ENSBTAG00000001745	4938.63	1.71423	0.356721	4.80551	1.54355e-06	1.93936e-05	280847	LUM	lumican
ENSBTAG00000003505	40613.7	1.94751	0.313148	6.21914	4.99883e-10	1.54991e-08	280760	DCN	decorin
ENSBTAG00000052187	21.2552	-1.60499	0.570068	-2.81543	0.00487125	0.0184334	NA	NA	NA
ENSBTAG00000000818	26.941	1.92416	0.730721	2.63323	0.00845771	0.0288442	519417	PLEKHG7	pleckstrin homology and RhoGEF domain containing G7
ENSBTAG00000014375	361.981	-1.94842	0.549216	-3.54764	0.000388703	0.00224915	509239	TMCC3	transmembrane and coiled-coil domain family 3
ENSBTAG00000014669	137.091	1.26342	0.525542	2.40403	0.0162156	0.0487821	281742	NDUFA12	NADH:ubiquinone oxidoreductase subunit A12
ENSBTAG00000004337	633.632	-1.22568	0.401135	-3.05553	0.00224664	0.00974408	281970	PDE1B	phosphodiesterase 1B
ENSBTAG00000015604	1281.3	1.92281	0.36386	5.28449	1.26054e-07	2.12353e-06	540045	ZNF385A	zinc finger protein 385A
ENSBTAG00000049837	14.5551	-2.1507	0.743398	-2.89307	0.00381492	0.0151069	NA	NA	NA
ENSBTAG00000055223	28.7125	1.73797	0.531	3.27302	0.00106404	0.00524172	NA	NA	NA
ENSBTAG00000009238	543.452	2.19746	0.289967	7.57829	3.50145e-14	2.58883e-12	317660	HOXC6	homeobox C6
ENSBTAG00000012149	289.408	3.85061	0.560183	6.87383	6.25002e-12	3.04596e-10	100295249	HOXC8	homeobox C8
ENSBTAG00000053232	51.7023	2.85185	0.707445	4.03119	5.54943e-05	0.000431315	NA	NA	NA
ENSBTAG00000005606	219.06	5.17721	0.473632	10.9309	8.20652e-28	6.17308e-25	100295214	HOXC9	homeobox C9
ENSBTAG00000003278	21.2778	6.31693	1.14523	5.51585	3.47099e-08	6.86304e-07	100847795	HOXC10	homeobox C10
ENSBTAG00000042298	1.80152	-4.39832	1.79922	-2.44457	0.0145025	0.0446297	112446842	LOC112446842	U6 spliceosomal RNA
ENSBTAG00000021467	13637.5	2.22401	0.415857	5.34802	8.89224e-08	1.57009e-06	404186	IGFBP6	insulin like growth factor binding protein 6
ENSBTAG00000006904	7307.47	-1.17617	0.149477	-7.86857	3.58709e-15	3.48653e-13	540153	TNS2	tensin 2
ENSBTAG00000006883	5712.64	1.18541	0.16406	7.22545	4.99462e-13	2.97972e-11	505850	EIF4B	eukaryotic translation initiation factor 4B
ENSBTAG00000016165	17.7553	-3.28378	0.998585	-3.28843	0.00100748	0.00501882	535697	KRT7	keratin 7
ENSBTAG00000007204	64.1914	1.29445	0.50705	2.55291	0.0106827	0.0347842	522400	KRT80	keratin 80
ENSBTAG00000000507	13322.2	-1.45087	0.406795	-3.56658	0.000361667	0.00212469	528390	NR4A1	nuclear receptor subfamily 4 group A member 1
ENSBTAG00000021658	1817.61	-1.81304	0.322613	-5.61985	1.91127e-08	4.12148e-07	507181	GRASP	general receptor for phosphoinositides 1 associated scaffold protein
ENSBTAG00000013843	5047.58	-1.26875	0.20042	-6.33044	2.44462e-10	8.29302e-09	534536	ACVRL1	activin A receptor like type 1
ENSBTAG00000023471	52.6132	2.3595	0.531498	4.43933	9.02382e-06	9.07153e-05	NA	NA	NA
ENSBTAG00000001983	167.259	-1.31242	0.369564	-3.55126	0.000383393	0.00222363	787004	SMAGP	small cell adhesion glycoprotein
ENSBTAG00000016296	7266.34	2.10909	0.477305	4.41874	9.92763e-06	9.83159e-05	525042	GPD1	glycerol-3-phosphate dehydrogenase 1
ENSBTAG00000026813	3.30749	5.0911	1.43654	3.54399	0.000394114	0.00227286	527759	AQP6	aquaporin 6
ENSBTAG00000008374	4.26691	5.461	1.75519	3.11134	0.00186237	0.00836473	539870	AQP2	aquaporin 2
ENSBTAG00000016593	1583.93	-1.57686	0.332243	-4.7461	2.07373e-06	2.52472e-05	540105	FMNL3	formin like 3
ENSBTAG00000039992	132.741	1.21767	0.244974	4.97059	6.67478e-07	9.23105e-06	504244	TUBA1C	tubulin alpha 1c
ENSBTAG00000000124	204.439	-3.01927	0.40899	-7.38226	1.55628e-13	1.02153e-11	525833	DHH	desert hedgehog signaling molecule
ENSBTAG00000014429	1200.89	-1.92019	0.405609	-4.73409	2.2004e-06	2.66404e-05	506805	KMT2D	lysine methyltransferase 2D
ENSBTAG00000015347	89.2714	2.34199	0.659483	3.55126	0.000383392	0.00222363	539337	WNT10B	Wnt family member 10B
ENSBTAG00000005861	129.548	-1.37117	0.469946	-2.91772	0.003526	0.014167	407194	CCNT1	cyclin T1
ENSBTAG00000042166	11.3728	-3.32779	0.684639	-4.86065	1.16999e-06	1.52604e-05	112446866	LOC112446866	small nucleolar RNA SNORA2/SNORA34 family
ENSBTAG00000042536	6.66438	-4.52821	1.15805	-3.9102	9.22202e-05	0.000663686	NA	NA	NA
ENSBTAG00000000454	102.223	1.23922	0.437903	2.8299	0.00465625	0.0177518	514271	TMEM106C	transmembrane protein 106C
ENSBTAG00000047354	43.8773	1.34363	0.532245	2.52445	0.0115879	0.0371956	NA	NA	NA
ENSBTAG00000006828	2719.09	-1.9995	0.201031	-9.94625	2.61868e-23	1.07871e-20	535383	RAPGEF3	Rap guanine nucleotide exchange factor 3
ENSBTAG00000012275	22.8621	-2.59382	0.644366	-4.02538	5.68834e-05	0.000440528	525399	ENDOU	endonuclease, poly(U) specific
ENSBTAG00000014197	37.1957	3.83439	0.660899	5.80178	6.56163e-09	1.59666e-07	527476	SLC38A4	solute carrier family 38 member 4
ENSBTAG00000012624	19.2717	-3.853	1.09533	-3.51766	0.000435363	0.00247689	511963	PDZRN4	PDZ domain containing ring finger 4
ENSBTAG00000020679	264.092	1.41838	0.439638	3.22626	0.00125421	0.00598597	281705	CNTN1	contactin 1
ENSBTAG00000016260	270.717	-1.20942	0.269861	-4.48166	7.40631e-06	7.65451e-05	535652	LRRK2	leucine rich repeat kinase 2
ENSBTAG00000038043	130.177	2.12114	0.338761	6.26147	3.81358e-10	1.2402e-08	NA	NA	NA
ENSBTAG00000048924	3.39611	3.63565	1.44656	2.51332	0.0119602	0.0381989	NA	NA	NA
ENSBTAG00000015311	50.5538	-1.61458	0.378128	-4.26994	1.95529e-05	0.000175733	536337	PTPRR	protein tyrosine phosphatase receptor type R
ENSBTAG00000015296	2527.03	-2.1372	0.286851	-7.45057	9.29381e-14	6.23225e-12	505696	PTPRB	protein tyrosine phosphatase receptor type B
ENSBTAG00000031950	61.0573	1.28874	0.338777	3.80409	0.000142327	0.000964801	533284	RAB3IP	RAB3A interacting protein
ENSBTAG00000020564	4.19341	-5.61622	1.5833	-3.54716	0.000389402	0.00225169	112446693	LOC112446693	lysozyme C, tracheal isozyme-like
ENSBTAG00000046511	46.2788	-8.50125	1.90661	-4.45882	8.24112e-06	8.36244e-05	781349	LYZ1	lysozyme (renal amyloidosis)
ENSBTAG00000026779	564.188	3.50025	1.19092	2.93912	0.00329144	0.0134305	777776	LYZ	lysozyme
ENSBTAG00000013496	440.375	-1.36398	0.51897	-2.62825	0.00858259	0.0291781	513281	CPM	carboxypeptidase M
ENSBTAG00000031919	479.321	1.3035	0.18176	7.17155	7.41513e-13	4.29713e-11	509009	SLC35E3	solute carrier family 35 member E3
ENSBTAG00000053087	15.0253	2.15952	0.772553	2.79531	0.00518506	0.0193835	NA	NA	NA
ENSBTAG00000011352	164.338	-1.76623	0.247214	-7.14453	9.03074e-13	5.17354e-11	541051	TBC1D30	TBC1 domain family member 30
ENSBTAG00000011892	168.726	1.08393	0.35003	3.09668	0.00195702	0.00872864	539452	SRGAP1	SLIT-ROBO Rho GTPase activating protein 1
ENSBTAG00000021287	986.894	2.56641	0.59894	4.28492	1.82805e-05	0.000165674	614573	SLC16A7	solute carrier family 16 member 7
ENSBTAG00000055198	102.041	1.13249	0.418772	2.7043	0.00684476	0.0243065	NA	NA	NA
ENSBTAG00000007156	28.6088	-1.3067	0.506265	-2.58106	0.0098498	0.0326146	504833	AGAP2	ArfGAP with GTPase domain, ankyrin repeat and PH domain 2
ENSBTAG00000007152	4917.36	1.2311	0.140361	8.77093	1.77204e-18	3.60683e-16	504832	OS9	OS9 endoplasmic reticulum lectin
ENSBTAG00000023289	1197.01	-3.10668	0.376279	-8.25632	1.50228e-16	2.0148e-14	506076	SLC26A10	solute carrier family 26 member 10
ENSBTAG00000018003	1095.85	-1.01661	0.327388	-3.10522	0.00190136	0.00851993	506075	ARHGEF25	Rho guanine nucleotide exchange factor 25
ENSBTAG00000018358	22.1682	-1.29746	0.381806	-3.39821	0.000678285	0.00358649	518234	STAC3	SH3 and cysteine rich domain 3
ENSBTAG00000039157	7.74677	2.48237	0.840887	2.95208	0.00315641	0.0129801	509554	GPR182	G protein-coupled receptor 182
ENSBTAG00000001392	38.2076	3.5203	1.19917	2.93562	0.00332884	0.0135448	519940	RDH16	retinol dehydrogenase 16 (all-trans)
ENSBTAG00000011720	37.3962	7.8693	2.29378	3.43072	0.000601991	0.00324518	533086	HSD17B6	hydroxysteroid (17-beta) dehydrogenase 6
ENSBTAG00000017840	1333.46	-1.12015	0.198682	-5.6379	1.72138e-08	3.7603e-07	509799	BAZ2A	bromodomain adjacent to zinc finger domain 2A
ENSBTAG00000004384	40.1076	8.6952	2.08723	4.1659	3.10125e-05	0.000258577	539595	APOF	apolipoprotein F
ENSBTAG00000045969	26.4587	8.09501	2.5617	3.16001	0.00157762	0.00729296	445463	ApoN	ovarian and testicular apolipoprotein N
ENSBTAG00000004380	533.812	1.42439	0.376582	3.78241	0.000155314	0.00103549	511023	STAT2	signal transducer and activator of transcription 2
ENSBTAG00000004376	493.052	-1.26015	0.271577	-4.64013	3.48183e-06	3.92743e-05	538820	PAN2	poly(A) specific ribonuclease subunit PAN2
ENSBTAG00000006160	661.978	1.03375	0.237628	4.35027	1.35968e-05	0.00012911	509837	SUOX	sulfite oxidase
ENSBTAG00000009049	405.749	1.57835	0.372682	4.23511	2.28443e-05	0.000201237	507581	LOC507581	uncharacterized LOC507581
ENSBTAG00000011927	94.5265	-1.05408	0.2624	-4.01706	5.89284e-05	0.000452517	281448	RDH5	retinol dehydrogenase 5
ENSBTAG00000012897	3067.27	-1.24668	0.315453	-3.95204	7.74873e-05	0.000574382	506953	ITGA7	integrin subunit alpha 7
ENSBTAG00000001510	738.943	-1.39312	0.274254	-5.07966	3.7812e-07	5.60556e-06	539655	CDK17	cyclin dependent kinase 17
ENSBTAG00000002490	1739.4	2.19185	0.539119	4.06561	4.79077e-05	0.000377712	511291	CHPT1	choline phosphotransferase 1
ENSBTAG00000002492	182.996	2.41384	0.372321	6.48322	8.97881e-11	3.38437e-09	615896	SYCP3	synaptonemal complex protein 3
ENSBTAG00000012794	25.667	8.05129	2.3393	3.44174	0.000577975	0.00313607	510583	PAH	phenylalanine hydroxylase
ENSBTAG00000006010	6.49948	3.57815	1.42332	2.51394	0.0119392	0.0381479	407177	STAB2	stabilin 2
ENSBTAG00000000925	515.863	3.16583	0.574679	5.50888	3.61131e-08	7.1161e-07	523294	GLT8D2	glycosyltransferase 8 domain containing 2
ENSBTAG00000021875	109.363	1.62764	0.415111	3.92098	8.81902e-05	0.000638668	524417	SLC41A2	solute carrier family 41 member 2
ENSBTAG00000006326	976.55	2.3128	0.413302	5.5959	2.19477e-08	4.6477e-07	516864	ALDH1L2	aldehyde dehydrogenase 1 family member L2
ENSBTAG00000010457	263.762	-1.11648	0.341429	-3.27003	0.00107538	0.00528548	519892	NUAK1	NUAK family kinase 1
ENSBTAG00000011913	945.514	1.51382	0.271827	5.56906	2.56116e-08	5.31941e-07	515784	CKAP4	cytoskeleton associated protein 4
ENSBTAG00000025837	1.78273	4.1977	1.71047	2.45413	0.0141227	0.043655	533900	RFX4	regulatory factor X4
ENSBTAG00000027064	14.0837	-1.93105	0.570541	-3.38459	0.000712844	0.00373159	539986	BTBD11	BTB domain containing 11
ENSBTAG00000020638	8223.65	-1.20343	0.369332	-3.25839	0.00112045	0.00547167	282094	TIMP3	TIMP metallopeptidase inhibitor 3
ENSBTAG00000050644	5553.5	-1.54357	0.319145	-4.83658	1.32091e-06	1.69407e-05	NA	NA	NA
ENSBTAG00000030683	190.103	10.9403	2.29335	4.77043	1.83831e-06	2.26529e-05	511240	LOC511240	protein HP-25 homolog 1
ENSBTAG00000018556	50.1505	9.01778	3.22667	2.79476	0.00519383	0.0194053	511239	MGC137211	protein HP-25 homolog 2
ENSBTAG00000026666	103.4	10.0617	2.77508	3.62574	0.000288137	0.0017473	616715	MGC137014	protein HP-20 homolog
ENSBTAG00000015582	1453.9	1.58528	0.473176	3.35029	0.000807276	0.00416916	513221	HMOX1	heme oxygenase 1
ENSBTAG00000017116	135.227	-1.51074	0.420512	-3.59263	0.000327362	0.00194829	527921	RASD2	RASD family member 2
ENSBTAG00000049066	4000.15	2.10668	0.57982	3.63333	0.00027979	0.00170385	616957	LOC616957	apolipoprotein L6
ENSBTAG00000049297	316.057	-1.50592	0.276629	-5.44384	5.21448e-08	9.71105e-07	786352	LOC786352	apolipoprotein L3
ENSBTAG00000037799	639.475	-1.80368	0.544537	-3.31232	0.000925244	0.0046724	515697	LOC515697	apolipoprotein L, 3-like
ENSBTAG00000052884	42.6192	-3.57413	0.557192	-6.41454	1.41247e-10	5.0386e-09	531557	LOC531557	apolipoprotein L3
ENSBTAG00000055135	31.803	-2.58346	0.389113	-6.63935	3.15065e-11	1.31984e-09	NA	NA	NA
ENSBTAG00000048740	477.881	-1.07168	0.350135	-3.06076	0.00220776	0.00960207	518495	LOC518495	apolipoprotein L3-like
ENSBTAG00000050417	23.9802	-1.64178	0.565476	-2.90336	0.00369181	0.0147238	788334	LOC788334	apolipoprotein L3
ENSBTAG00000038652	2511.01	-2.31278	0.380808	-6.07333	1.25282e-09	3.54747e-08	510193	LOC510193	apolipoprotein L, 3-like
ENSBTAG00000040244	110.528	-1.3596	0.422302	-3.2195	0.00128416	0.0061137	505078	APOL3	apolipoprotein L, 3
ENSBTAG00000012192	7.71117	-3.00064	0.944847	-3.1758	0.00149423	0.00697376	112446726	LOC112446726	apolipoprotein L3-like
ENSBTAG00000000667	70.7428	1.39806	0.464777	3.00803	0.00262944	0.0111215	512905	APOL3	apolipoprotein L, 3
ENSBTAG00000010402	30973.8	-1.65786	0.238159	-6.96116	3.37482e-12	1.72745e-10	404108	MYH9	myosin heavy chain 9
ENSBTAG00000019159	75.1779	2.21454	0.639714	3.46176	0.000536656	0.00295033	538603	PVALB	parvalbumin
ENSBTAG00000030650	406.103	1.17058	0.298485	3.92173	8.79148e-05	0.000637207	280946	TST	thiosulfate sulfurtransferase
ENSBTAG00000030648	917.235	1.26457	0.286534	4.41333	1.01792e-05	0.000100348	507313	MPST	mercaptopyruvate sulfurtransferase
ENSBTAG00000030646	72.5403	-1.11889	0.346658	-3.22765	0.0012481	0.00596502	614912	KCTD17	potassium channel tetramerization domain containing 17
ENSBTAG00000008074	1241.4	2.11184	0.53526	3.94544	7.9652e-05	0.00058816	506413	C1QTNF6	C1q and TNF related 6
ENSBTAG00000015044	2525.79	-1.23515	0.258703	-4.77439	1.80253e-06	2.23073e-05	535188	CARD10	caspase recruitment domain family member 10
ENSBTAG00000002651	115.136	2.40941	0.392341	6.14111	8.19451e-10	2.41934e-08	537784	PKP2	plakophilin 2
ENSBTAG00000001161	160.98	-1.18059	0.372136	-3.17246	0.00151152	0.00703736	538649	SINHCAF	SIN3-HDAC complex associated factor
ENSBTAG00000005370	461.69	-2.06749	0.501526	-4.1224	3.74943e-05	0.000305986	533191	TMTC1	transmembrane O-mannosyltransferase targeting cadherins 1
ENSBTAG00000005365	24.9593	-2.9724	0.54553	-5.44865	5.07545e-08	9.5199e-07	NA	NA	NA
ENSBTAG00000054066	43.5527	-2.43992	0.435052	-5.60834	2.04274e-08	4.35777e-07	NA	NA	NA
ENSBTAG00000011095	322.154	-1.40467	0.288218	-4.87363	1.09566e-06	1.44043e-05	534380	FAR2	fatty acyl-CoA reductase 2
ENSBTAG00000053615	5.92918	2.07917	0.786451	2.64373	0.00819973	0.0281811	NA	NA	NA
ENSBTAG00000026624	356.301	1.21359	0.259911	4.66923	3.02327e-06	3.46855e-05	783110	ETFRF1	electron transfer flavoprotein regulatory factor 1
ENSBTAG00000019603	19288.1	1.98801	0.406153	4.89472	9.84436e-07	1.31215e-05	281275	LDHB	lactate dehydrogenase B
ENSBTAG00000013333	20.3358	2.28199	0.743797	3.06803	0.00215477	0.009434	537451	GYS2	glycogen synthase 2
ENSBTAG00000022329	25.2419	8.02718	2.38894	3.36014	0.000779027	0.00403773	404160	SLCO1B3	solute carrier organic anion transporter family member 1B3
ENSBTAG00000030493	243.385	-3.15268	0.519664	-6.06676	1.30516e-09	3.67639e-08	100125833	RERGL	RERG like
ENSBTAG00000008541	6941.84	1.69628	0.613171	2.7664	0.00566785	0.0208194	493719	MGST1	microsomal glutathione S-transferase 1
ENSBTAG00000002174	133.631	-1.48095	0.307417	-4.8174	1.45439e-06	1.8434e-05	540025	RERG	RAS like estrogen regulated growth inhibitor
ENSBTAG00000015562	384.053	2.4433	0.327321	7.46453	8.35988e-14	5.69426e-12	317710	PLBD1	phospholipase B domain containing 1
ENSBTAG00000002362	8690.96	-1.25598	0.497938	-2.52236	0.0116572	0.037388	538827	APOLD1	apolipoprotein L domain containing 1
ENSBTAG00000047225	68.5987	-2.83939	0.548659	-5.17514	2.27737e-07	3.59168e-06	508365	BCL2L14	BCL2 like 14
ENSBTAG00000051472	169.413	1.1408	0.352146	3.23956	0.00119715	0.00577092	NA	NA	NA
ENSBTAG00000052681	55.2483	2.21347	0.495221	4.46966	7.83437e-06	8.02501e-05	100849002	SMIM10L1	small integral membrane protein 10 like 1
ENSBTAG00000015351	104.272	2.49423	0.474333	5.25841	1.45308e-07	2.41033e-06	513920	STYK1	serine/threonine/tyrosine kinase 1
ENSBTAG00000030424	1428.86	-1.67959	0.336485	-4.99156	5.98925e-07	8.40389e-06	536944	CLEC1A	C-type lectin domain family 1 member A
ENSBTAG00000004293	34.0755	5.17473	1.09447	4.72806	2.26676e-06	2.731e-05	616085	CLEC12B	C-type lectin domain family 12 member B
ENSBTAG00000055140	25.48	-1.67257	0.496273	-3.37027	0.000750952	0.00391096	100297496	CLEC2B	C-type lectin domain family 2, member B
ENSBTAG00000012026	88.7956	-1.6566	0.285282	-5.80687	6.36518e-09	1.55292e-07	784451	LOC784451	C-type lectin domain family 2 member H
ENSBTAG00000039980	38.9143	1.63785	0.647958	2.52771	0.011481	0.0369273	618591	CLECL1	C-type lectin like 1
ENSBTAG00000038461	668.415	-1.58057	0.58341	-2.70919	0.00674484	0.02401	506828	LOC506828	pregnancy zone protein
ENSBTAG00000049220	1334.66	2.09167	0.596266	3.50795	0.00045158	0.00255403	NA	NA	NA
ENSBTAG00000018137	27476.7	1.14941	0.377814	3.04227	0.002348	0.0101152	NA	NA	NA
ENSBTAG00000000310	7677.12	2.87576	0.377217	7.62361	2.46668e-14	1.87176e-12	281908	MFAP5	microfibril associated protein 5
ENSBTAG00000004556	6130.67	-1.29347	0.369412	-3.50143	0.000462776	0.00260809	282358	SLC2A3	solute carrier family 2 member 3
ENSBTAG00000019741	156.569	1.57728	0.559273	2.82023	0.00479897	0.0181917	540702	C3AR1	complement C3a receptor 1
ENSBTAG00000008129	651.419	-1.51782	0.301115	-5.04067	4.63893e-07	6.7304e-06	509969	CLSTN3	calsyntenin 3
ENSBTAG00000008127	8.66679	5.74018	1.49611	3.83675	0.000124675	0.000861768	539418	RBP5	retinol binding protein 5
ENSBTAG00000016204	29.9307	1.10388	0.397053	2.78018	0.00543282	0.0201141	507633	C1RL	complement C1r subcomponent like
ENSBTAG00000008612	10980.3	2.3705	0.314588	7.53525	4.87388e-14	3.48442e-12	511581	C1R	complement C1r
ENSBTAG00000004840	9804.78	2.18423	0.298117	7.32676	2.35779e-13	1.48876e-11	767827	C1S	complement C1s
ENSBTAG00000016043	134.095	-1.99145	0.273388	-7.28433	3.23278e-13	2.01915e-11	513340	GNB3	G protein subunit beta 3
ENSBTAG00000003598	2010.38	1.41877	0.259744	5.46219	4.70285e-08	8.88604e-07	NA	NA	NA
ENSBTAG00000034295	35.5388	-1.73774	0.519969	-3.34201	0.000831743	0.0042751	515155	LAG3	lymphocyte activating 3
ENSBTAG00000012265	38131.9	-2.15165	0.278725	-7.71961	1.16686e-14	9.65929e-13	280958	VWF	von Willebrand factor
ENSBTAG00000049642	2.26206	-4.7308	1.56571	-3.02151	0.00251518	0.010718	NA	NA	NA
ENSBTAG00000007553	114.162	-3.67443	0.518238	-7.09024	1.33877e-12	7.35303e-11	508960	KCNA5	potassium voltage-gated channel subfamily A member 5
ENSBTAG00000047191	49.205	2.73993	0.498857	5.49243	3.96449e-08	7.67221e-07	539714	KCNA6	potassium voltage-gated channel subfamily A member 6
ENSBTAG00000020699	283.137	1.33344	0.38642	3.45076	0.000559008	0.00304707	616660	TSPAN11	tetraspanin 11
ENSBTAG00000049163	2814.87	-1.12749	0.206614	-5.45697	4.84333e-08	9.11801e-07	540132	TSPAN9	tetraspanin 9
ENSBTAG00000019788	133.42	-1.87397	0.41692	-4.4948	6.96364e-06	7.27524e-05	526771	TEAD4	TEA domain transcription factor 4
ENSBTAG00000007611	78.9736	-2.8735	0.582278	-4.93493	8.01811e-07	1.08886e-05	614457	NRIP2	nuclear receptor interacting protein 2
ENSBTAG00000007609	630.008	-1.1449	0.218811	-5.23237	1.67347e-07	2.73396e-06	282275	ITFG2	integrin alpha FG-GAP repeat containing 2
ENSBTAG00000050785	38.6866	-1.78011	0.57193	-3.11247	0.00185528	0.00833934	NA	NA	NA
ENSBTAG00000007093	101.281	-1.74197	0.443405	-3.92863	8.54314e-05	0.000623912	NA	NA	NA
ENSBTAG00000009050	5772.54	1.38317	0.437397	3.16227	0.00156546	0.00724561	407234	ADIPOR2	adiponectin receptor 2
ENSBTAG00000010660	187.698	-3.08217	0.31016	-9.93733	2.86409e-23	1.12617e-20	408015	CACNA1C	calcium voltage-gated channel subunit alpha1 C
ENSBTAG00000009704	20.1406	-2.38321	0.920878	-2.58798	0.00965406	0.0320524	517202	CECR2	CECR2 histone acetyl-lysine reader
ENSBTAG00000048271	805.746	-1.18903	0.247128	-4.8114	1.4988e-06	1.89011e-05	532244	MICAL3	microtubule associated monooxygenase, calponin and LIM domain containing 3
ENSBTAG00000030258	3271.19	-1.45415	0.179883	-8.08387	6.27447e-16	7.23697e-14	511099	CDC42EP1	CDC42 effector protein 1
ENSBTAG00000030255	673.418	1.62187	0.303203	5.34913	8.83766e-08	1.565e-06	506308	PDXP	pyridoxal phosphatase
ENSBTAG00000044720	8.69588	-2.25772	0.85305	-2.64665	0.00812944	0.027984	114482417	MIR2285CA	microRNA mir-2285ca
ENSBTAG00000008434	576.805	1.38021	0.53456	2.58195	0.00982448	0.0325495	319141	GCAT	glycine C-acetyltransferase
ENSBTAG00000021435	2466.85	-1.12821	0.440383	-2.56188	0.0104109	0.0340746	617914	MAFF	MAF bZIP transcription factor F
ENSBTAG00000000109	162.616	1.15171	0.34103	3.37716	0.000732373	0.00382226	NA	NA	NA
ENSBTAG00000021697	2479.41	-1.96261	0.266185	-7.37313	1.66663e-13	1.084e-11	540106	PDGFB	platelet derived growth factor subunit B
ENSBTAG00000051699	8.29022	-2.04058	0.663347	-3.07619	0.00209663	0.00923233	112446876	LOC112446876	small nucleolar RNA U83B
ENSBTAG00000044812	21.4433	-1.84288	0.491343	-3.7507	0.000176341	0.00115041	112446879	LOC112446879	small nucleolar RNA U82P
ENSBTAG00000004048	29.89	3.40721	0.844429	4.03492	5.462e-05	0.000425284	540119	MCHR1	melanin concentrating hormone receptor 1
ENSBTAG00000049882	5.53005	3.70035	1.22739	3.01482	0.00257136	0.0109171	NA	NA	NA
ENSBTAG00000004004	126.107	-3.03036	0.427984	-7.08054	1.43592e-12	7.86164e-11	525364	CSDC2	cold shock domain containing C2
ENSBTAG00000014265	2691.66	-1.11228	0.197236	-5.63934	1.707e-08	3.74308e-07	507102	SREBF2	sterol regulatory element binding transcription factor 2
ENSBTAG00000009507	715.337	1.05807	0.315897	3.34941	0.000809835	0.00418113	506148	PHETA2	PH domain containing endocytic trafficking adaptor 2
ENSBTAG00000026501	95.1082	1.3361	0.350436	3.81268	0.000137469	0.000937096	785824	MGC127055	uncharacterized LOC785824
ENSBTAG00000016516	15754.4	1.13612	0.12546	9.05567	1.35728e-19	3.13098e-17	515773	CYB5R3	cytochrome b5 reductase 3
ENSBTAG00000049724	9.2068	-3.92578	0.853342	-4.60048	4.21528e-06	4.66594e-05	NA	NA	NA
ENSBTAG00000018073	3266.49	1.23603	0.282406	4.37678	1.20447e-05	0.000115642	281033	TSPO	translocator protein
ENSBTAG00000021978	830.484	-1.5065	0.276289	-5.45263	4.96304e-08	9.33322e-07	616294	PARVB	parvin beta
ENSBTAG00000003574	21.3728	-2.60385	0.553627	-4.70326	2.56037e-06	3.0382e-05	789734	SHISAL1	shisa like 1
ENSBTAG00000039784	760.806	1.2908	0.516151	2.50082	0.0123905	0.0392903	788925	PRR5	proline rich 5
ENSBTAG00000010590	761.533	-2.74144	0.280416	-9.77632	1.42295e-22	5.12884e-20	505415	FAM118A	family with sequence similarity 118 member A
ENSBTAG00000048365	6.89151	-2.34866	0.914397	-2.56854	0.0102129	0.0335408	100337066	WNT7B	Wnt family member 7B
ENSBTAG00000045309	18.2191	-2.14615	0.499717	-4.29473	1.74908e-05	0.000159772	100313439	MIR2443	microRNA mir-2443
ENSBTAG00000036417	4.21232	-4.38685	1.27674	-3.43598	0.000590404	0.00319205	100170922	MIRLET7B	microRNA let-7b
ENSBTAG00000008036	76.2377	-1.82009	0.534105	-3.40773	0.000655046	0.00348706	522422	CELSR1	cadherin EGF LAG seven-pass G-type receptor 1
ENSBTAG00000022986	145.858	1.34503	0.389725	3.45124	0.000558022	0.00304457	767927	TAFA5	TAFA chemokine like family member 5
ENSBTAG00000049889	341.356	-1.04183	0.229333	-4.54289	5.5487e-06	5.9368e-05	100852266	ZBED4	zinc finger BED-type containing 4
ENSBTAG00000049825	28.0889	-1.26579	0.498962	-2.53684	0.0111859	0.0361262	NA	NA	NA
ENSBTAG00000021626	12.5145	3.40929	0.897031	3.80064	0.000144326	0.000974621	618918	MLC1	modulator of VRAC current 1
ENSBTAG00000019574	409.762	-2.55927	0.246691	-10.3744	3.24242e-25	1.75303e-22	512943	MAPK12	mitogen-activated protein kinase 12
ENSBTAG00000030182	495.523	-1.62851	0.173888	-9.36531	7.58246e-21	2.11587e-18	618906	MAPK11	mitogen-activated protein kinase 11
ENSBTAG00000024756	581.255	-1.04686	0.183148	-5.71596	1.09085e-08	2.50969e-07	100139352	DENND6B	DENN domain containing 6B
ENSBTAG00000051406	26.4698	-4.08122	0.792388	-5.15053	2.59748e-07	4.03853e-06	NA	NA	NA
ENSBTAG00000030180	3950.84	-2.47848	0.322279	-7.69049	1.4657e-14	1.1579e-12	512428	SHANK3	SH3 and multiple ankyrin repeat domains 3
ENSBTAG00000020869	16.2993	3.2333	0.719975	4.49085	7.0938e-06	7.39337e-05	280762	DDC	dopa decarboxylase
ENSBTAG00000002107	738.569	1.05004	0.302367	3.47273	0.000515196	0.00285503	445417	FZD1	frizzled class receptor 1
ENSBTAG00000001992	502.476	-1.54714	0.245936	-6.29082	3.15791e-10	1.04265e-08	505060	CYP51A1	cytochrome P450, family 51, subfamily A, polypeptide 1
ENSBTAG00000013472	119050	3.19837	0.416575	7.67778	1.61874e-14	1.26723e-12	282188	COL1A2	collagen type I alpha 2 chain
ENSBTAG00000009109	419.052	1.00652	0.293487	3.42951	0.000604676	0.00325701	532541	CASD1	CAS1 domain containing 1
ENSBTAG00000021282	712.505	1.4416	0.280965	5.1309	2.88359e-07	4.42671e-06	407209	SGCE	sarcoglycan epsilon
ENSBTAG00000053735	261.332	1.03419	0.240722	4.29621	1.73743e-05	0.000158876	618138	PEG10	paternally expressed 10
ENSBTAG00000024426	38.5354	-1.25198	0.426784	-2.93352	0.00335146	0.0135952	539311	PPP1R9A	protein phosphatase 1 regulatory subunit 9A
ENSBTAG00000015654	29.964	8.27411	2.06766	4.00168	6.28933e-05	0.000478293	523798	PON1	paraoxonase 1
ENSBTAG00000034645	494.44	1.63285	0.652228	2.50349	0.0122975	0.0390958	510953	PON3	paraoxonase 3
ENSBTAG00000008361	1790.25	1.28406	0.270919	4.73963	2.14109e-06	2.59768e-05	281417	PON2	paraoxonase 2
ENSBTAG00000027134	46.2141	4.16085	0.654195	6.36026	2.01416e-10	6.9974e-09	613724	DYNC1I1	dynein cytoplasmic 1 intermediate chain 1
ENSBTAG00000003773	147.212	1.04624	0.327603	3.19362	0.00140501	0.00660008	615470	SLC25A13	solute carrier family 25 member 13
ENSBTAG00000007680	129.881	-2.09508	0.339815	-6.16535	7.03258e-10	2.09777e-08	782187	THSD7A	thrombospondin type 1 domain containing 7A
ENSBTAG00000002869	663.781	-1.27382	0.373784	-3.40791	0.000654632	0.00348593	767906	ARL4A	ADP ribosylation factor like GTPase 4A
ENSBTAG00000034154	323.676	1.23264	0.394031	3.12827	0.00175836	0.00799093	613658	AGMO	alkylglycerol monooxygenase
ENSBTAG00000012805	3590.45	-1.15903	0.283921	-4.08224	4.46038e-05	0.000355946	526460	TSPAN13	tetraspanin 13
ENSBTAG00000003808	76.918	-1.35845	0.43369	-3.1323	0.00173445	0.00790299	535415	HDAC9	histone deacetylase 9
ENSBTAG00000046922	785.498	2.48672	0.300723	8.26914	1.34928e-16	1.8381e-14	782170	TWIST1	twist family bHLH transcription factor 1
ENSBTAG00000002595	2.09941	4.43826	1.85223	2.39617	0.0165676	0.0495995	536724	ABCB5	ATP binding cassette subfamily B member 5
ENSBTAG00000014389	70.1944	-1.09077	0.451648	-2.41509	0.0157312	0.0475233	523019	SP4	Sp4 transcription factor
ENSBTAG00000013078	10.2134	-2.05472	0.707132	-2.9057	0.00366427	0.0146241	104968411	LOC104968411	dynein heavy chain 11, axonemal
ENSBTAG00000015539	346.113	-1.64835	0.448682	-3.67375	0.000239018	0.00149125	519566	RAPGEF5	Rap guanine nucleotide exchange factor 5
ENSBTAG00000012622	1316.19	-1.06308	0.130177	-8.16643	3.17654e-16	3.92552e-14	534586	TRA2A	transformer 2 alpha homolog
ENSBTAG00000021313	64.3858	-1.09988	0.418481	-2.62828	0.00858181	0.0291781	525116	RUNDC3B	RUN domain containing 3B
ENSBTAG00000033449	68.8204	-2.81561	0.590749	-4.76617	1.87761e-06	2.30878e-05	101902435	LOC101902435	phosphatidylcholine translocator ABCB4-like
ENSBTAG00000005997	415.82	-2.63237	0.555583	-4.73803	2.15811e-06	2.6165e-05	281585	ABCB1	multidrug resistance protein 1
ENSBTAG00000053479	10.4133	-2.49082	0.810557	-3.07298	0.00211936	0.00931817	NA	NA	NA
ENSBTAG00000018133	117.681	1.71078	0.430737	3.97174	7.13485e-05	0.00053368	537777	SEMA3A	semaphorin 3A
ENSBTAG00000006138	1311.13	2.95141	0.31481	9.37521	6.9041e-21	1.95816e-18	512660	SEMA3C	semaphorin 3C
ENSBTAG00000049549	29.68	-3.76062	0.920862	-4.08381	4.43034e-05	0.000354366	NA	NA	NA
ENSBTAG00000002714	1853.33	1.82919	0.283879	6.44356	1.16703e-10	4.2507e-09	281790	GNAI1	G protein subunit alpha i1
ENSBTAG00000053714	252.918	1.90374	0.372986	5.10405	3.32462e-07	5.02791e-06	100296900	LOC100296900	uncharacterized LOC100296900
ENSBTAG00000009717	3237.27	1.8118	0.354436	5.11179	3.19128e-07	4.84319e-06	511711	FGL2	fibrinogen like 2
ENSBTAG00000024379	517.107	2.55426	0.533716	4.78581	1.70302e-06	2.11819e-05	777690	LRRC17	leucine rich repeat containing 17
ENSBTAG00000014958	718.543	1.07641	0.238982	4.50416	6.66353e-06	6.99125e-05	282463	PRKAR2B	protein kinase cAMP-dependent type II regulatory subunit beta
ENSBTAG00000015366	1109.48	3.6325	0.470622	7.71851	1.17701e-14	9.69688e-13	518004	SFRP4	secreted frizzled related protein 4
ENSBTAG00000033197	500.986	2.69285	0.324046	8.31007	9.56445e-17	1.43073e-14	615376	EPDR1	ependymin related 1
ENSBTAG00000008097	113.229	2.82507	0.752882	3.75234	0.000175191	0.00114549	493729	WNT2	Wnt family member 2
ENSBTAG00000054178	186.527	-1.16785	0.227214	-5.13986	2.74945e-07	4.24338e-06	112446383	LOC112446383	SUMO-conjugating enzyme UBC9
ENSBTAG00000010555	28.7564	-1.51282	0.42607	-3.55064	0.000384297	0.00222663	613798	LSMEM1	leucine rich single-pass membrane protein 1
ENSBTAG00000010549	1270.86	-1.35926	0.315346	-4.31036	1.62986e-05	0.000150226	541283	IFRD1	interferon related developmental regulator 1
ENSBTAG00000021182	275.442	-1.55791	0.370631	-4.20338	2.62953e-05	0.000225886	534227	DOCK4	dedicator of cytokinesis 4
ENSBTAG00000020620	625.021	-2.7105	0.480567	-5.64022	1.69837e-08	3.73837e-07	513055	RGS2	regulator of G-protein signaling 2, 24kDa
ENSBTAG00000018119	15.1409	3.26346	1.01935	3.2015	0.00136714	0.0064537	768208	AOAH	acyloxyacyl hydrolase
ENSBTAG00000052566	102.512	1.20488	0.394515	3.05408	0.00225755	0.0097865	780968	LOC780968	E3 ubiquitin-protein ligase RBX1
ENSBTAG00000000745	8000.46	-2.23368	0.428105	-5.2176	1.81254e-07	2.92798e-06	282653	AQP1	aquaporin 1 (Colton blood group)
ENSBTAG00000052317	438.204	2.03107	0.476934	4.25859	2.05723e-05	0.000183602	615685	MTURN	maturin, neural progenitor differentiation regulator homolog
ENSBTAG00000016223	613.249	1.92046	0.310468	6.18569	6.18317e-10	1.86091e-08	534933	SCRN1	secernin 1
ENSBTAG00000016220	749.63	-1.41006	0.349287	-4.03696	5.41473e-05	0.000421983	786606	WIPF3	WAS/WASL interacting protein family member 3
ENSBTAG00000045567	13.2973	1.95676	0.795093	2.46104	0.0138535	0.0429225	538952	PRR15	proline rich 15
ENSBTAG00000020931	66.2599	-1.5546	0.341719	-4.54935	5.38131e-06	5.78274e-05	507285	CHN2	chimerin 2
ENSBTAG00000019024	244.922	1.46336	0.339252	4.31347	1.6071e-05	0.000148449	616701	JAZF1	JAZF zinc finger 1
ENSBTAG00000040082	4.69237	5.59609	1.68254	3.32597	0.000881122	0.00448362	784386	HOXA10	homeobox A10
ENSBTAG00000053595	97.618	2.07285	0.338971	6.11512	9.64815e-10	2.79135e-08	510459	HOXA9	homeobox A9
ENSBTAG00000001455	209.043	1.2771	0.229508	5.56449	2.62926e-08	5.43474e-07	615851	HOXA7	homeobox A7
ENSBTAG00000008139	202.755	-1.2604	0.289428	-4.35481	1.33183e-05	0.000126674	509991	HOXA3	homeobox A3
ENSBTAG00000001063	181.427	-1.39969	0.243898	-5.73882	9.53399e-09	2.22383e-07	538865	HOXA4	homeobox A4
ENSBTAG00000008138	23.8581	-1.28888	0.493687	-2.61073	0.009035	0.0303936	524150	HOXA2	homeobox A2
ENSBTAG00000048509	18.6702	-2.19109	0.898887	-2.43756	0.0147866	0.0452143	NA	NA	NA
ENSBTAG00000013263	10.1219	-1.86158	0.689106	-2.70143	0.00690411	0.0244971	537889	HOXA1	homeobox A1
ENSBTAG00000019342	55.7575	-1.6273	0.49134	-3.31197	0.000926427	0.00467565	537304	OSBPL3	oxysterol binding protein like 3
ENSBTAG00000015303	27.3398	1.78817	0.40839	4.37859	1.19449e-05	0.000114938	535171	MPP6	membrane palmitoylated protein 6
ENSBTAG00000007136	19.0704	2.55121	0.54426	4.68749	2.7658e-06	3.23755e-05	523645	ADAM22	ADAM metallopeptidase domain 22
ENSBTAG00000032166	134.283	1.06158	0.274106	3.87286	0.000107564	0.00075649	613957	GTPBP10	GTP binding protein 10
ENSBTAG00000046768	27.155	5.10396	1.12973	4.51787	6.24652e-06	6.59372e-05	282259	IGFBP1	insulin like growth factor binding protein 1
ENSBTAG00000051248	152.768	-1.34515	0.26674	-5.04292	4.58474e-07	6.6656e-06	531208	NACAD	NAC alpha domain containing
ENSBTAG00000042440	4.69577	-2.63208	1.01263	-2.59924	0.00934292	0.031211	112446500	LOC112446500	small nucleolar RNA SNORA9
ENSBTAG00000007796	79.7977	1.1738	0.388342	3.02258	0.0025063	0.0106907	513780	POLM	DNA polymerase mu
ENSBTAG00000032121	55.8681	1.12005	0.276707	4.04778	5.17065e-05	0.000404236	100125578	SUGCT	succinyl-CoA:glutarate-CoA transferase
ENSBTAG00000006152	10.9596	-2.45663	0.737393	-3.3315	0.000863788	0.00440827	NA	NA	NA
ENSBTAG00000031464	27.8953	2.63554	0.554468	4.75328	2.00147e-06	2.44199e-05	NA	NA	NA
ENSBTAG00000015337	866.957	-1.10927	0.232373	-4.77365	1.8092e-06	2.23738e-05	613639	TSPAN12	tetraspanin 12
ENSBTAG00000002940	39.5855	1.10944	0.395733	2.80351	0.00505499	0.0189916	538627	WNT16	Wnt family member 16
ENSBTAG00000014911	2489.65	2.23803	0.646134	3.46373	0.000532745	0.00293255	280836	LEP	leptin
ENSBTAG00000047482	206.499	2.13092	0.695054	3.06584	0.00217062	0.00947611	100335204	PRRT4	proline rich transmembrane protein 4
ENSBTAG00000024291	33.2236	1.08516	0.417897	2.59672	0.00941192	0.0314051	540061	FAM71F2	family with sequence similarity 71 member F2
ENSBTAG00000007206	92.7756	-1.71059	0.256075	-6.68003	2.38892e-11	1.0281e-09	529423	STRIP2	striatin interacting protein 2
ENSBTAG00000049664	2.48846	3.89284	1.53761	2.53175	0.0113496	0.0365525	NA	NA	NA
ENSBTAG00000010452	1529.68	-1.78538	0.447593	-3.98885	6.63932e-05	0.000501383	616366	PODXL	podocalyxin like
ENSBTAG00000014543	213.599	1.42181	0.546511	2.60162	0.00927854	0.0310619	407104	PLXNA4	plexin A4
ENSBTAG00000052204	81.865	-1.6999	0.42739	-3.9774	6.96721e-05	0.000522722	NA	NA	NA
ENSBTAG00000052279	6.18343	-2.64443	1.10384	-2.39566	0.0165903	0.0496503	NA	NA	NA
ENSBTAG00000031548	2650.44	-2.81876	0.357217	-7.89089	3.00028e-15	2.98321e-13	514257	LOC514257	uncharacterized LOC514257
ENSBTAG00000049834	8.68621	-4.47896	1.43644	-3.11809	0.00182027	0.00821614	NA	NA	NA
ENSBTAG00000047605	917.105	-2.22876	0.320448	-6.95511	3.52276e-12	1.78731e-10	100337457	LOC100337457	solute carrier family 23 member 2
ENSBTAG00000052991	3.23054	-4.61433	1.52987	-3.01615	0.00256006	0.0108816	NA	NA	NA
ENSBTAG00000054978	45.2817	-1.99772	0.5811	-3.43783	0.0005864	0.00317339	NA	NA	NA
ENSBTAG00000051809	1399.67	1.27216	0.253885	5.01079	5.42062e-07	7.72505e-06	784845	STMP1	short transmembrane mitochondrial protein 1
ENSBTAG00000003864	55.3691	3.81637	0.512184	7.45116	9.2524e-14	6.22863e-12	531535	SLC13A4	solute carrier family 13 member 4
ENSBTAG00000017427	128.211	2.57846	0.532704	4.84032	1.29629e-06	1.66744e-05	616777	FAM180A	family with sequence similarity 180 member A
ENSBTAG00000021073	58.8521	1.40097	0.383555	3.65258	0.000259618	0.00159845	512679	KIAA1549	KIAA1549
ENSBTAG00000017793	11.6619	-3.26847	0.865991	-3.77426	0.000160483	0.00106299	531720	KLRG2	killer cell lectin like receptor G2
ENSBTAG00000016546	729.275	-1.48336	0.254778	-5.82218	5.80853e-09	1.4214e-07	513185	PARP12	poly(ADP-ribose) polymerase family member 12
ENSBTAG00000004799	1270.26	1.17569	0.335774	3.50144	0.000462745	0.00260809	512632	DENND2A	DENN domain containing 2A
ENSBTAG00000015510	42.4953	-1.74105	0.606936	-2.8686	0.00412297	0.0160802	529800	EPHB6	EPH receptor B6
ENSBTAG00000009418	13.771	-2.18893	0.671845	-3.25808	0.00112167	0.00547574	617268	FAM131B	family with sequence similarity 131 member B
ENSBTAG00000006359	58.6329	1.7006	0.436407	3.89682	9.74648e-05	0.000694497	525946	EPHA1	EPH receptor A1
ENSBTAG00000009426	178.22	-1.42545	0.189489	-7.5226	5.36963e-14	3.77642e-12	509106	EZH2	enhancer of zeste 2 polycomb repressive complex 2 subunit
ENSBTAG00000049343	8.83916	-2.14576	0.74598	-2.87643	0.00402205	0.0157505	NA	NA	NA
ENSBTAG00000010219	107.442	-1.52196	0.299457	-5.08241	3.72677e-07	5.53925e-06	512939	KRBA1	KRAB-A domain containing 1
ENSBTAG00000019844	122.098	-1.42183	0.410984	-3.45957	0.000541046	0.00296692	527301	ZNF467	zinc finger protein 467
ENSBTAG00000008542	25.5796	-1.7566	0.715235	-2.45597	0.0140505	0.0434551	282659	SSPO	SCO-spondin
ENSBTAG00000004078	64.4348	-2.86329	0.522635	-5.47857	4.28769e-08	8.21499e-07	539971	KCNH2	potassium voltage-gated channel subfamily H member 2
ENSBTAG00000017680	5311.56	-2.64225	0.449255	-5.88141	4.06798e-09	1.03197e-07	287024	NOS3	nitric oxide synthase 3
ENSBTAG00000018838	204.492	-2.40902	0.81061	-2.97186	0.00296004	0.0123164	101903592	IQCA1L	IQ motif containing with AAA domain 1 like
ENSBTAG00000024199	1016.26	-1.20935	0.355564	-3.40121	0.000670879	0.00356039	789336	KMT2C	lysine methyltransferase 2C
ENSBTAG00000008032	541.622	-1.34489	0.311459	-4.31803	1.57428e-05	0.000146339	616404	ACTR3B	actin related protein 3B
ENSBTAG00000055059	1.90966	-4.48219	1.76245	-2.54316	0.0109856	0.0356053	114483102	MIR11984	microRNA mir-11984
ENSBTAG00000049597	2.71445	-4.99388	1.99617	-2.50173	0.0123587	0.0392144	104972306	LOC104972306	uncharacterized LOC104972306
ENSBTAG00000032764	10.8286	1.89133	0.585844	3.22839	0.0012449	0.00595227	NA	NA	NA
ENSBTAG00000047586	69.0006	-3.39403	0.594763	-5.70653	1.15303e-08	2.63869e-07	504813	NPY1R	neuropeptide Y receptor Y1
ENSBTAG00000021746	18113	1.18971	0.191254	6.22055	4.95411e-10	1.54991e-08	281626	ANXA5	annexin A5
ENSBTAG00000010634	61.611	-1.25725	0.443886	-2.83236	0.00462057	0.017643	519500	NDNF	neuron derived neurotrophic factor
ENSBTAG00000006434	691.854	-1.37425	0.374441	-3.67014	0.000242418	0.00150758	540340	SYNPO2	synaptopodin 2
ENSBTAG00000046440	25.3699	2.47643	0.572207	4.32786	1.50563e-05	0.000140881	505068	TRAM1L1	translocation associated membrane protein 1 like 1
ENSBTAG00000002392	536.981	2.816	0.351308	8.01574	1.09478e-15	1.22198e-13	NA	NA	NA
ENSBTAG00000048956	14.6206	2.21144	0.633561	3.4905	0.000482126	0.00269944	NA	NA	NA
ENSBTAG00000008332	274.867	2.15691	0.631526	3.41539	0.000636907	0.00340728	504350	ENPEP	glutamyl aminopeptidase
ENSBTAG00000010564	2409.52	2.16093	0.67702	3.19182	0.0014138	0.00663777	533333	ELOVL6	ELOVL fatty acid elongase 6
ENSBTAG00000038368	37.6288	-4.14186	0.612817	-6.75873	1.39209e-11	6.27204e-10	NA	NA	NA
ENSBTAG00000012995	254.498	1.91758	0.42104	4.55439	5.25379e-06	5.65624e-05	504728	MCUB	mitochondrial calcium uniporter dominant negative beta subunit
ENSBTAG00000010284	195.668	3.2329	0.594793	5.43533	5.46949e-08	1.01206e-06	515186	ETNPPL	ethanolamine-phosphate phospho-lyase
ENSBTAG00000002049	3322.84	1.54376	0.367496	4.20074	2.66043e-05	0.000227829	532785	HADH	hydroxyacyl-CoA dehydrogenase
ENSBTAG00000012972	346.984	2.13202	0.371151	5.74435	9.2274e-09	2.16319e-07	535227	CYP2U1	cytochrome P450, family 2, subfamily U, polypeptide 1
ENSBTAG00000012969	123.418	1.97926	0.387557	5.10701	3.27292e-07	4.95839e-06	541161	DKK2	dickkopf WNT signaling pathway inhibitor 2
ENSBTAG00000006686	337.124	-1.95721	0.450909	-4.34059	1.42098e-05	0.000134268	513362	NPNT	nephronectin
ENSBTAG00000002526	485.475	1.07307	0.1852	5.79414	6.86738e-09	1.66871e-07	515321	BDH2	3-hydroxybutyrate dehydrogenase 2
ENSBTAG00000005668	658.709	-1.16999	0.266675	-4.38734	1.14747e-05	0.000111073	508193	SLC39A8	solute carrier family 39 member 8
ENSBTAG00000034206	1484.62	-2.18361	0.27789	-7.85783	3.90857e-15	3.71551e-13	616367	EMCN	endomucin
ENSBTAG00000010610	210.171	2.08815	0.307376	6.79345	1.0948e-11	5.02416e-10	510906	DDIT4L	DNA damage inducible transcript 4 like
ENSBTAG00000011944	8.16643	5.65495	1.54787	3.65338	0.000258809	0.00159517	280868	MTTP	microsomal triglyceride transfer protein
ENSBTAG00000034189	100.235	10.0169	2.06085	4.86057	1.17049e-06	1.52604e-05	509744	ADH1C	alcohol dehydrogenase 1C (class I), gamma polypeptide
ENSBTAG00000034139	40.2477	8.70041	2.44967	3.55167	0.000382796	0.00222166	520508	ADH4	alcohol dehydrogenase 4 (class II), pi polypeptide
ENSBTAG00000024578	98.1088	-1.95611	0.45271	-4.3209	1.55396e-05	0.000144933	NA	NA	NA
ENSBTAG00000002081	10.9459	3.43463	0.824262	4.16691	3.08757e-05	0.000257684	407128	BMPR1B	bone morphogenetic protein receptor type 1B
ENSBTAG00000012818	277.472	-1.58306	0.279009	-5.67386	1.39613e-08	3.14102e-07	503621	PDLIM5	PDZ and LIM domain 5
ENSBTAG00000017073	40.153	1.87108	0.633001	2.95589	0.00311773	0.0128505	100139892	HPGDS	hematopoietic prostaglandin D synthase
ENSBTAG00000019808	63.291	-1.93554	0.489926	-3.95068	7.79279e-05	0.000577154	616908	CCSER1	coiled-coil serine rich protein 1
ENSBTAG00000024957	33.87	2.75939	0.875224	3.15278	0.00161723	0.00744735	282857	SNCA	synuclein alpha
ENSBTAG00000011187	610.307	1.26611	0.237885	5.32238	1.02418e-07	1.77304e-06	282605	FAM13A	family with sequence similarity 13 member A
ENSBTAG00000020536	472.272	-1.1275	0.252394	-4.46722	7.92442e-06	8.10286e-05	527520	HERC6	HECT and RLD domain containing E3 ubiquitin protein ligase family member 6
ENSBTAG00000005932	13.4488	2.72191	0.93843	2.90049	0.00372575	0.0148289	523874	FAM184B	family with sequence similarity 184 member B
ENSBTAG00000005108	186.64	-3.47307	0.47187	-7.36024	1.83584e-13	1.17637e-11	534164	SLIT2	slit guidance ligand 2
ENSBTAG00000017024	84.1107	2.21844	0.483238	4.59077	4.4161e-06	4.87103e-05	338446	PPARGC1A	PPARG coactivator 1 alpha
ENSBTAG00000017390	24.5689	-2.10066	0.552222	-3.80401	0.00014237	0.000964801	541046	LGI2	leucine rich repeat LGI family member 2
ENSBTAG00000000061	748.903	2.67369	0.429899	6.21934	4.99264e-10	1.54991e-08	514537	PCDH7	protocadherin 7
ENSBTAG00000049001	40.9824	1.76466	0.462495	3.81551	0.0001359	0.000928063	NA	NA	NA
ENSBTAG00000006643	52.9999	1.48571	0.435909	3.4083	0.000653692	0.00348307	511424	C6H4orf19	chromosome 6 C4orf19 homolog
ENSBTAG00000013699	1495.87	-1.67676	0.217389	-7.71318	1.22725e-14	1.00154e-12	282704	TBC1D1	TBC1 domain family member 1
ENSBTAG00000033160	309.451	1.11423	0.241925	4.60568	4.11119e-06	4.57119e-05	511583	FAM114A1	family with sequence similarity 114 member A1
ENSBTAG00000055220	144.219	1.13299	0.217025	5.22056	1.78386e-07	2.89246e-06	NA	NA	NA
ENSBTAG00000014517	1196.69	2.07591	0.594702	3.49068	0.000481801	0.00269849	514925	KLB	klotho beta
ENSBTAG00000014518	15786.4	1.16636	0.438058	2.66256	0.0077549	0.0269521	282884	RPL9	ribosomal protein L9
ENSBTAG00000014521	951.714	1.21442	0.338164	3.59122	0.000329133	0.00195614	281564	UGDH	UDP-glucose 6-dehydrogenase
ENSBTAG00000014522	623.822	1.01291	0.217706	4.65264	3.27707e-06	3.72514e-05	614774	SMIM14	small integral membrane protein 14
ENSBTAG00000013451	45.9141	1.88175	0.779008	2.41557	0.0157105	0.0474774	768307	RHOH	ras homolog family member H
ENSBTAG00000027569	1576.72	-1.65369	0.327149	-5.05485	4.30735e-07	6.31537e-06	514013	APBB2	amyloid beta precursor protein binding family B member 2
ENSBTAG00000051279	5.44165	-2.26762	0.921285	-2.46136	0.0138411	0.0428917	NA	NA	NA
ENSBTAG00000049215	196.622	-2.56233	0.599712	-4.2726	1.93209e-05	0.000173918	781091	SHISA3	shisa family member 3
ENSBTAG00000005062	165.805	-1.76375	0.207487	-8.50053	1.88732e-17	3.33189e-15	504733	TEC	tec protein tyrosine kinase
ENSBTAG00000051457	16.4408	-1.65682	0.633457	-2.61552	0.0089091	0.0300461	NA	NA	NA
ENSBTAG00000000137	1636.21	-1.4642	0.313208	-4.67485	2.94168e-06	3.3952e-05	511059	FRYL	FRY like transcription coactivator
ENSBTAG00000018106	3.32702	5.10033	1.72954	2.94896	0.00318844	0.0130812	615729	SPATA18	spermatogenesis associated 18
ENSBTAG00000020658	442.968	-1.83072	0.379608	-4.82265	1.41664e-06	1.80098e-05	540694	LNX1	ligand of numb-protein X 1
ENSBTAG00000007173	3304.99	2.06659	0.392808	5.26106	1.43223e-07	2.3826e-06	282301	PDGFRA	platelet derived growth factor receptor alpha
ENSBTAG00000002699	315.438	2.47395	0.308716	8.01367	1.11331e-15	1.2347e-13	280832	KIT	KIT proto-oncogene, receptor tyrosine kinase
ENSBTAG00000000782	6290.19	-1.43275	0.30946	-4.62985	3.65933e-06	4.10838e-05	407170	KDR	kinase insert domain receptor
ENSBTAG00000045602	36.266	1.84924	0.512555	3.60788	0.000308713	0.00185196	104968894	EXOC1L	exocyst complex component 1 like
ENSBTAG00000040398	223.124	1.15479	0.410536	2.81288	0.00491004	0.0185599	511259	KIAA1211	KIAA1211
ENSBTAG00000019368	15323.8	-1.5885	0.203108	-7.82098	5.24127e-15	4.87523e-13	616368	IGFBP7	insulin like growth factor binding protein 7
ENSBTAG00000013918	108.836	-2.17398	0.485643	-4.4765	7.58762e-06	7.82321e-05	282651	ADGRL3	adhesion G protein-coupled receptor L3
ENSBTAG00000054580	50.6661	1.10402	0.39924	2.76531	0.00568681	0.0208758	112447087	LOC112447087	bisphosphoglycerate mutase
ENSBTAG00000032360	973.917	-1.18744	0.360425	-3.29457	0.000985729	0.00492608	782609	LOC782609	nucleosome assembly protein 1-like 1
ENSBTAG00000048013	7.54104	6.28427	2.15131	2.92113	0.00348761	0.0140454	100138004	LOC100138004	UDP-glucuronosyltransferase 2B31
ENSBTAG00000054846	34.5587	8.48043	2.63301	3.22082	0.00127825	0.00608725	100138908	LOC100138908	UDP-glucuronosyltransferase 2B4
ENSBTAG00000053068	24.718	7.9969	3.22745	2.47778	0.0132203	0.0412935	100140261	LOC100140261	UDP-glucuronosyltransferase 2B17
ENSBTAG00000039647	21.1643	6.27411	1.75327	3.57851	0.000345552	0.0020432	515638	MGC152010	UDP glucuronosyltransferase 2 family
ENSBTAG00000015047	13.398	4.58963	1.57667	2.91097	0.00360314	0.0144267	781988	LOC781988	uncharacterized LOC781988
ENSBTAG00000007816	60.4703	1.21171	0.345919	3.50288	0.000460257	0.00259801	NA	NA	NA
ENSBTAG00000012397	100.835	1.07314	0.290493	3.69421	0.000220569	0.00139578	530642	DCK	deoxycytidine kinase
ENSBTAG00000002348	241.79	2.46458	0.55953	4.40474	1.0591e-05	0.000103816	282360	SLC4A4	solute carrier family 4 member 4
ENSBTAG00000013718	309.065	11.6414	2.222	5.23918	1.61296e-07	2.6451e-06	530076	GC	GC vitamin D binding protein
ENSBTAG00000017121	2369.76	10.7366	1.81783	5.90628	3.49912e-09	8.99529e-08	280717	ALB	albumin
ENSBTAG00000047833	15.6947	7.34144	1.8824	3.90005	9.61729e-05	0.000686422	508264	AFM	afamin
ENSBTAG00000027513	53.9398	2.7742	0.780751	3.55325	0.000380499	0.00221055	281214	CXCL2	chemokine (C-X-C motif) ligand 2
ENSBTAG00000018134	21.7254	3.52676	1.08683	3.24501	0.00117445	0.00568529	538751	AREG	amphiregulin
ENSBTAG00000007190	91.9247	1.07161	0.342361	3.13004	0.00174782	0.00795135	539787	THAP6	THAP domain containing 6
ENSBTAG00000015449	9.29329	-2.45904	1.01785	-2.41591	0.0156958	0.0474412	530344	PPEF2	protein phosphatase with EF-hand domain 2
ENSBTAG00000010389	190.82	1.91849	0.378571	5.0677	4.02643e-07	5.93872e-06	513376	STBD1	starch binding domain 1
ENSBTAG00000019633	27.5117	-2.26434	0.549486	-4.12084	3.77498e-05	0.000307635	100139141	SHROOM3	shroom family member 3
ENSBTAG00000021768	215.1	1.62383	0.486974	3.33454	0.000854397	0.00436431	512960	CCNG2	cyclin G2
ENSBTAG00000010153	1542.48	-1.5874	0.288301	-5.50605	3.66973e-08	7.20335e-07	518050	ANXA3	annexin A3
ENSBTAG00000014324	2562.32	1.45867	0.231283	6.30687	2.84736e-10	9.51009e-09	510080	ANTXR2	ANTXR cell adhesion molecule 2
ENSBTAG00000020570	283.26	1.85455	0.250704	7.3974	1.38881e-13	9.17089e-12	507890	PRDM8	PR/SET domain 8
ENSBTAG00000047514	22.0105	1.47451	0.508285	2.90095	0.00372029	0.0148183	NA	NA	NA
ENSBTAG00000031679	21.6508	3.72645	1.35399	2.7522	0.00591967	0.021584	618192	HSD17B13	hydroxysteroid 17-beta dehydrogenase 13
ENSBTAG00000004094	4520.52	-1.48572	0.298353	-4.97974	6.36686e-07	8.869e-06	507537	SPARCL1	SPARC like 1
ENSBTAG00000046671	3060.56	1.32066	0.339934	3.88507	0.000102302	0.000723894	100298456	WFS1	wolframin ER transmembrane glycoprotein
ENSBTAG00000004287	508.735	2.11551	0.263176	8.03838	9.10362e-16	1.02274e-13	282874	EVC	EvC ciliary complex subunit 1
ENSBTAG00000015409	56.3932	4.10039	0.694512	5.90399	3.5482e-09	9.10792e-08	529134	STK32B	serine/threonine kinase 32B
ENSBTAG00000010875	1281.15	2.33696	0.362653	6.44405	1.16329e-10	4.24601e-09	286872	MSX1	msh homeobox 1
ENSBTAG00000005711	180.192	-1.43173	0.328654	-4.35635	1.32248e-05	0.000126061	523110	NSG1	neuronal vesicle trafficking associated 1
ENSBTAG00000010896	333.515	-8.65737	0.591502	-14.6362	1.64938e-48	1.4268e-44	616907	NKX3-2	NK3 homeobox 2
ENSBTAG00000010343	751.288	2.18631	0.428432	5.10305	3.34231e-07	5.05025e-06	540131	C1QTNF7	C1q and TNF related 7
ENSBTAG00000018638	419.594	1.59293	0.325991	4.88644	1.02676e-06	1.36227e-05	517240	CC2D2A	coiled-coil and C2 domain containing 2A
ENSBTAG00000013736	102.207	-2.49713	0.692483	-3.60606	0.000310884	0.00186305	618054	PROM1	prominin 1
ENSBTAG00000047810	9.34156	1.92578	0.789343	2.43972	0.0146985	0.0450216	100125235	CCDC96	coiled-coil domain containing 96
ENSBTAG00000010185	175.64	1.08951	0.31395	3.47033	0.000519821	0.00287254	515581	TADA2B	transcriptional adaptor 2B
ENSBTAG00000047876	450.869	-1.75357	0.309773	-5.6608	1.5067e-08	3.35487e-07	100300032	SH3TC1	SH3 domain and tetratricopeptide repeats 1
ENSBTAG00000047613	4473.73	3.92921	0.457406	8.5902	8.68206e-18	1.61514e-15	100336523	HTRA3	HtrA serine peptidase 3
ENSBTAG00000004797	795.126	-1.22157	0.234584	-5.20739	1.91514e-07	3.07936e-06	513470	TRMT44	tRNA methyltransferase 44 homolog
ENSBTAG00000014803	1238.74	4.49445	0.701686	6.40522	1.50157e-10	5.31262e-09	537837	CPZ	carboxypeptidase Z
ENSBTAG00000045994	610.085	-2.74323	0.377721	-7.26259	3.79735e-13	2.32972e-11	407139	ADRA2C	adrenoceptor alpha 2C
ENSBTAG00000003776	58.2218	-1.52778	0.368113	-4.1503	3.32039e-05	0.000274206	614978	MSANTD1	Myb/SANT DNA binding domain containing 1
ENSBTAG00000007164	172.75	-2.50447	0.597562	-4.19114	2.77552e-05	0.000235619	281769	FGFR3	fibroblast growth factor receptor 3
ENSBTAG00000012577	279.545	-1.03811	0.42958	-2.41658	0.015667	0.0473789	510550	UVSSA	UV stimulated scaffold protein A
ENSBTAG00000004261	3080.35	1.5342	0.493935	3.10607	0.00189589	0.00849762	513844	SPON2	spondin 2
ENSBTAG00000027464	4935.39	1.51482	0.446753	3.39074	0.000697043	0.00367109	532327	FGFRL1	fibroblast growth factor receptor like 1
ENSBTAG00000007002	1938.44	1.01217	0.167113	6.05682	1.38843e-09	3.88065e-08	511050	IDUA	alpha-L-iduronidase
ENSBTAG00000037087	3.56542	-3.06124	1.24831	-2.4523	0.0141945	0.0438479	NA	NA	NA
ENSBTAG00000001508	474.196	-1.05139	0.261156	-4.02589	5.67599e-05	0.000439965	528315	SH3RF1	SH3 domain containing ring finger 1
ENSBTAG00000019539	24.3006	2.76675	0.807224	3.42748	0.000609205	0.00327834	529443	MFAP3L	microfibril associated protein 3 like
ENSBTAG00000050967	98.7758	1.0869	0.318312	3.41456	0.000638854	0.00341664	508929	AADAT	aminoadipate aminotransferase
ENSBTAG00000012535	8.02709	2.78793	1.04861	2.65868	0.0078448	0.0272044	515382	SCRG1	stimulator of chondrogenesis 1
ENSBTAG00000044123	28.1446	-4.52768	0.810709	-5.58485	2.33907e-08	4.89339e-07	781874	HAND2	heart and neural crest derivatives expressed 2
ENSBTAG00000025942	607.586	1.71427	0.410759	4.17343	3.00054e-05	0.000251635	512259	HPGD	15-hydroxyprostaglandin dehydrogenase
ENSBTAG00000019066	2.68997	4.00464	1.61479	2.47998	0.0131391	0.0411586	618107	FAM167A	family with sequence similarity 167 member A
ENSBTAG00000000011	83.7224	4.49366	0.974472	4.61138	4.00007e-06	4.45623e-05	511957	TDH	L-threonine dehydrogenase
ENSBTAG00000054688	520.009	-1.7586	0.340763	-5.16077	2.45942e-07	3.84376e-06	541256	SOX7	SRY-box transcription factor 7
ENSBTAG00000010819	146.528	-1.13446	0.426771	-2.65825	0.00785479	0.0272282	539099	HMBOX1	homeobox containing 1
ENSBTAG00000008845	477.615	-1.23122	0.293707	-4.192	2.76507e-05	0.000234963	533964	INTS9	integrator complex subunit 9
ENSBTAG00000035084	56.6186	1.1305	0.327771	3.44907	0.000562526	0.00306272	445419	FZD3	frizzled class receptor 3
ENSBTAG00000019636	7844.11	2.89942	0.372985	7.77356	7.63117e-15	6.9124e-13	516087	SCARA5	scavenger receptor class A member 5
ENSBTAG00000006551	17.8005	1.60682	0.626899	2.56313	0.0103733	0.0339839	538949	ESCO2	establishment of sister chromatid cohesion N-acetyltransferase 2
ENSBTAG00000006547	191.661	1.07903	0.192839	5.59553	2.19947e-08	4.65197e-07	507275	CCDC25	coiled-coil domain containing 25
ENSBTAG00000005574	56812.6	1.96244	0.30026	6.5358	6.32697e-11	2.45984e-09	280750	CLU	clusterin
ENSBTAG00000000555	3908.78	1.58228	0.301552	5.24711	1.54505e-07	2.5458e-06	512995	ACO1	aconitase 1
ENSBTAG00000034391	3.64751	-4.79477	1.44649	-3.31476	0.000917215	0.00463592	NA	NA	NA
ENSBTAG00000020148	3931.79	-1.91772	0.307434	-6.23782	4.43697e-10	1.4137e-08	280939	TEK	TEK receptor tyrosine kinase
ENSBTAG00000008551	383.925	1.4278	0.280777	5.08518	3.67284e-07	5.46379e-06	539580	TUSC1	tumor suppressor candidate 1
ENSBTAG00000051567	131.255	3.30942	0.659855	5.01538	5.29291e-07	7.56173e-06	527124	CDKN2B	cyclin dependent kinase inhibitor 2B
ENSBTAG00000034220	21.6576	2.51392	0.664781	3.78158	0.000155836	0.00103817	616369	CDKN2A	cyclin-dependent kinase inhibitor 2A
ENSBTAG00000010821	66.033	-1.56127	0.523296	-2.98354	0.00284935	0.0119218	540732	ACER2	alkaline ceramidase 2
ENSBTAG00000005718	3532.39	1.96993	0.378925	5.19872	2.00661e-07	3.21447e-06	280981	PLIN2	perilipin 2
ENSBTAG00000002997	164.188	1.46463	0.436978	3.35171	0.000803129	0.00414898	101909640	ADAMTSL1	ADAMTS like 1
ENSBTAG00000014103	416.615	2.21472	0.398964	5.55118	2.83744e-08	5.81366e-07	512450	SH3GL2	SH3 domain containing GRB2 like 2, endophilin A1
ENSBTAG00000003943	39.6256	-1.81241	0.437977	-4.13814	3.50133e-05	0.000287501	508428	TTC39B	tetratricopeptide repeat domain 39B
ENSBTAG00000048796	27.048	-1.22795	0.497007	-2.47069	0.0134854	0.0419852	NA	NA	NA
ENSBTAG00000010431	187.283	1.5575	0.407253	3.82441	0.000131086	0.000900681	616371	LURAP1L	leucine rich adaptor protein 1 like
ENSBTAG00000018347	1098.92	-1.74263	0.289714	-6.015	1.79882e-09	4.90873e-08	507054	IL33	interleukin 33
ENSBTAG00000018667	523.106	1.15122	0.225706	5.10051	3.38746e-07	5.10954e-06	768075	RCL1	RNA terminal phosphate cyclase like 1
ENSBTAG00000017147	2044.6	1.23849	0.210231	5.89109	3.83655e-09	9.74685e-08	281613	AK3	adenylate kinase 3
ENSBTAG00000011050	54.5562	1.328	0.352697	3.76529	0.000166359	0.00109519	541021	PLPP6	phospholipid phosphatase 6
ENSBTAG00000019125	29.696	-2.23756	0.688788	-3.24855	0.00115995	0.00562612	282353	SLC1A1	solute carrier family 1 member 1
ENSBTAG00000018517	490.599	1.55855	0.384487	4.05359	5.04371e-05	0.000395563	282123	VLDLR	very low density lipoprotein receptor
ENSBTAG00000008062	1813.06	2.95823	0.651152	4.54307	5.54403e-06	5.93548e-05	514435	DMRT2	doublesex and mab-3 related transcription factor 2
ENSBTAG00000002190	398.788	1.11357	0.278665	3.99609	6.43966e-05	0.000488641	100295817	DOCK8	dedicator of cytokinesis 8
ENSBTAG00000009917	203.715	-1.44251	0.211204	-6.82994	8.4952e-12	4.01572e-10	537654	PIP5K1B	phosphatidylinositol-4-phosphate 5-kinase type 1 beta
ENSBTAG00000054894	32.0456	1.58927	0.580626	2.73717	0.00619708	0.0223879	NA	NA	NA
ENSBTAG00000008103	10479.2	2.45613	0.539252	4.55471	5.24584e-06	5.6512e-05	281615	ALDH1A1	aldehyde dehydrogenase 1 family member A1
ENSBTAG00000015978	9614.6	1.60217	0.265982	6.0236	1.70582e-09	4.6845e-08	327662	ANXA1	annexin A1
ENSBTAG00000033076	17.8879	-2.09056	0.560519	-3.72969	0.000191716	0.00123718	NA	NA	NA
ENSBTAG00000019687	87.8193	1.24089	0.313071	3.9636	7.38291e-05	0.00054962	510456	NMRK1	nicotinamide riboside kinase 1
ENSBTAG00000012757	1357.79	-1.86868	0.391834	-4.76905	1.85093e-06	2.27921e-05	281778	GCNT1	glucosaminyl (N-acetyl) transferase 1
ENSBTAG00000000256	468.837	-1.55402	0.346284	-4.4877	7.19952e-06	7.49001e-05	NA	NA	NA
ENSBTAG00000050015	220.284	1.91292	0.207726	9.20885	3.29629e-20	8.38664e-18	NA	NA	NA
ENSBTAG00000012809	89.3238	1.94196	0.57772	3.36143	0.00077541	0.00402019	615254	PHF24	PHD finger protein 24
ENSBTAG00000018318	218.619	-1.38836	0.367632	-3.7765	0.000159049	0.00105456	540083	DNAJB5	DnaJ heat shock protein family (Hsp40) member B5
ENSBTAG00000015005	920.566	-1.26576	0.158997	-7.96086	1.70853e-15	1.81345e-13	615352	FANCG	FA complementation group G
ENSBTAG00000011394	801.782	-1.17903	0.243641	-4.83922	1.30352e-06	1.6755e-05	510325	FAM214B	family with sequence similarity 214 member B
ENSBTAG00000011397	1229.97	-1.7271	0.382504	-4.51524	6.32441e-06	6.67187e-05	530692	UNC13B	unc-13 homolog B
ENSBTAG00000011403	1352.7	-1.27481	0.217451	-5.86251	4.55926e-09	1.14651e-07	507809	RUSC2	RUN and SH3 domain containing 2
ENSBTAG00000011420	25.7584	-1.29179	0.449914	-2.87119	0.00408932	0.0159597	511923	CA9	carbonic anhydrase 9
ENSBTAG00000011424	5502.44	-2.73219	0.399967	-6.83103	8.43075e-12	3.99618e-10	497015	TPM2	tropomyosin 2
ENSBTAG00000055183	627.211	1.30006	0.342623	3.79444	0.000147978	0.000993469	100847747	HRCT1	histidine rich carboxyl terminus 1
ENSBTAG00000050436	192.029	-1.34693	0.419922	-3.20758	0.00133858	0.00633619	112441516	SPAAR	small regulatory polypeptide of amino acid response
ENSBTAG00000000078	1839.43	1.3145	0.367044	3.58132	0.000341869	0.00202557	538565	GLIPR2	GLI pathogenesis related 2
ENSBTAG00000015378	8.79944	-2.70005	0.921463	-2.93017	0.00338774	0.0137231	100847289	CCDC180	coiled-coil domain containing 180
ENSBTAG00000001864	1196.76	-2.98755	0.478235	-6.24703	4.18335e-10	1.3403e-08	528877	NR4A3	nuclear receptor subfamily 4 group A member 3
ENSBTAG00000012855	20561	2.38068	0.469832	5.06709	4.03952e-07	5.95296e-06	280843	LPL	lipoprotein lipase
ENSBTAG00000000841	715.393	-1.42467	0.343884	-4.14287	3.42988e-05	0.000282438	539634	LZTS1	leucine zipper tumor suppressor 1
ENSBTAG00000020665	229.28	-2.34779	0.442477	-5.30602	1.12045e-07	1.90796e-06	514036	GFRA2	GDNF family receptor alpha 2
ENSBTAG00000012560	13.275	2.53788	1.00608	2.52255	0.0116508	0.037383	282071	SFTPC	surfactant protein C
ENSBTAG00000054318	22.6105	-2.28094	0.942363	-2.42045	0.0155013	0.0469928	NA	NA	NA
ENSBTAG00000019099	485.598	-1.8631	0.253785	-7.34126	2.11592e-13	1.34586e-11	100124521	SLC25A37	solute carrier family 25 member 37
ENSBTAG00000051369	18.3056	-3.24705	0.769128	-4.22173	2.4244e-05	0.000211841	NA	NA	NA
ENSBTAG00000001687	1959.6	-1.91981	0.418509	-4.58727	4.49088e-06	4.93625e-05	338078	STC1	stanniocalcin 1
ENSBTAG00000015241	655.62	1.36005	0.439377	3.0954	0.00196546	0.00876177	511716	EPHX2	epoxide hydrolase 2
ENSBTAG00000020105	6433.31	1.61452	0.467517	3.4534	0.000553563	0.00302455	615498	AQP7	aquaporin 7
ENSBTAG00000008376	228.187	1.37319	0.49242	2.78866	0.00529267	0.0197176	540767	MYORG	myogenesis regulating glycosidase (putative)
ENSBTAG00000005495	4.48127	-3.39531	1.14923	-2.95443	0.00313248	0.0128987	NA	NA	NA
ENSBTAG00000008539	86.8346	-2.46098	0.560606	-4.38985	1.1343e-05	0.000110183	783487	ENHO	energy homeostasis associated
ENSBTAG00000012684	87.0207	-3.73257	0.449947	-8.29559	1.0805e-16	1.53228e-14	509167	CCL19	C-C motif chemokine ligand 19
ENSBTAG00000010161	352.123	2.67612	0.801772	3.33776	0.000844566	0.00432559	511112	CCL21	C-C motif chemokine ligand 21
ENSBTAG00000021751	170.694	2.10885	0.524182	4.02312	5.74316e-05	0.000443781	513223	RASEF	RAS and EF-hand domain containing
ENSBTAG00000010647	758.126	2.24005	0.33023	6.78332	1.17449e-11	5.34312e-10	505824	NTRK2	neurotrophic receptor tyrosine kinase 2
ENSBTAG00000050767	17.8933	-1.4286	0.555997	-2.56944	0.0101862	0.0334832	NA	NA	NA
ENSBTAG00000054456	14.566	4.74989	0.999122	4.75406	1.99367e-06	2.43419e-05	NA	NA	NA
ENSBTAG00000046803	2316.18	1.0307	0.41049	2.51089	0.0120428	0.0384344	540336	GAS1	growth arrest specific 1
ENSBTAG00000019554	28.0659	-1.74013	0.464643	-3.7451	0.000180322	0.00117196	514066	FBP2	fructose-bisphosphatase 2
ENSBTAG00000009733	2863.66	2.54632	0.506952	5.02281	5.09212e-07	7.29898e-06	513483	FBP1	fructose-bisphosphatase 1
ENSBTAG00000029954	5.81429	-2.71444	1.13223	-2.39742	0.0165109	0.0494627	NA	NA	NA
ENSBTAG00000009903	276.682	-1.00645	0.199401	-5.04736	4.47959e-07	6.52917e-06	520994	PTCH1	patched 1
ENSBTAG00000037600	358.049	-1.8322	0.472747	-3.87565	0.000106341	0.000748808	NA	NA	NA
ENSBTAG00000017077	1897.28	1.30463	0.229424	5.68655	1.29633e-08	2.94329e-07	281108	CTSV	cathepsin V
ENSBTAG00000011824	2395.94	1.04514	0.425486	2.45634	0.0140362	0.0434263	280884	OGN	osteoglycin
ENSBTAG00000011836	13.0094	-2.41784	0.730217	-3.31112	0.000929232	0.00468707	280885	OMD	osteomodulin
ENSBTAG00000024081	2825.09	1.12634	0.203756	5.52789	3.24114e-08	6.51962e-07	533916	ECM2	extracellular matrix protein 2
ENSBTAG00000011204	358.416	1.24395	0.295497	4.2097	2.55711e-05	0.000220578	511468	NINJ1	ninjurin 1
ENSBTAG00000008301	126.681	-1.62719	0.378268	-4.30167	1.69512e-05	0.0001555	506520	WNK2	WNK lysine deficient protein kinase 2
ENSBTAG00000004468	300.829	-3.40893	0.383763	-8.88289	6.51482e-19	1.35799e-16	539422	BARX1	BARX homeobox 1
ENSBTAG00000047649	323.367	1.01145	0.311882	3.24306	0.00118252	0.00571635	614716	AUH	AU RNA binding methylglutaconyl-CoA hydratase
ENSBTAG00000003033	1747.68	1.65776	0.261356	6.34292	2.25452e-10	7.72385e-09	504939	GADD45G	growth arrest and DNA damage inducible gamma
ENSBTAG00000025756	352.05	-1.23654	0.272505	-4.53769	5.68751e-06	6.06282e-05	528919	FBXW12	F-box and WD repeat domain containing 12
ENSBTAG00000021991	18.2818	-1.76455	0.586744	-3.00736	0.00263529	0.0111393	100139803	TMEFF1	transmembrane protein with EGF like and two follistatin like domains 1
ENSBTAG00000021992	28.109	-1.50207	0.525786	-2.85681	0.00427918	0.0165484	528386	CAVIN4	caveolae associated protein 4
ENSBTAG00000015358	100.521	3.47573	0.806387	4.31025	1.63068e-05	0.000150226	515263	ALDOB	aldolase, fructose-bisphosphate B
ENSBTAG00000020844	189.004	-1.05922	0.262983	-4.02772	5.63196e-05	0.00043714	786832	TMEM246	transmembrane protein 246
ENSBTAG00000050971	6.90943	-3.39078	1.08234	-3.13283	0.0017313	0.00789281	NA	NA	NA
ENSBTAG00000000885	15.9058	1.38031	0.443227	3.11423	0.00184424	0.00830485	NA	NA	NA
ENSBTAG00000018841	114.652	1.91065	0.306356	6.23669	4.46932e-10	1.42139e-08	511010	PTPN3	protein tyrosine phosphatase non-receptor type 3
ENSBTAG00000014471	5793.44	-1.38943	0.253658	-5.47757	4.31205e-08	8.25253e-07	100532750	PALM2	paralemmin 2
ENSBTAG00000002744	27.5023	3.61825	0.794221	4.55572	5.22068e-06	5.63462e-05	540052	MUSK	muscle associated receptor tyrosine kinase
ENSBTAG00000009654	569.113	1.81868	0.389769	4.66606	3.07036e-06	3.5179e-05	281136	LPAR1	lysophosphatidic acid receptor 1
ENSBTAG00000011027	689.478	1.38362	0.216053	6.40408	1.5128e-10	5.34142e-09	513177	PTGR1	prostaglandin reductase 1
ENSBTAG00000051753	2.5776	-3.62767	1.42244	-2.55032	0.0107624	0.0349953	NA	NA	NA
ENSBTAG00000018481	10.9511	-1.79877	0.622984	-2.88734	0.0038851	0.0153427	513329	LOC513329	major allergen Equ c 1
ENSBTAG00000004499	1426.06	-1.02629	0.210208	-4.88224	1.04887e-06	1.3884e-05	527349	RGS3	regulator of G protein signaling 3
ENSBTAG00000015685	843.876	11.0269	2.04732	5.38604	7.20288e-08	1.29271e-06	280996	AMBP	alpha-1-microglobulin/bikunin precursor
ENSBTAG00000019807	355.43	-2.15011	0.417456	-5.15049	2.59805e-07	4.03853e-06	513668	COL27A1	collagen type XXVII alpha 1 chain
ENSBTAG00000017294	485.69	7.34212	1.33474	5.5008	3.78076e-08	7.3744e-07	497200	ORM1	orosomucoid 1
ENSBTAG00000010107	56.7801	-1.35158	0.343489	-3.93486	8.32452e-05	0.000610782	533033	WHRN	whirlin
ENSBTAG00000018069	3.2609	2.85641	1.19123	2.39788	0.0164903	0.0494279	514239	TNFSF15	TNF superfamily member 15
ENSBTAG00000004010	30.9247	-2.20651	0.913176	-2.41631	0.0156788	0.0473981	282647	PAPPA	pappalysin 1
ENSBTAG00000048407	389.437	-1.04362	0.1576	-6.62196	3.54475e-11	1.46717e-09	616903	LOC616903	protein CutA homolog
ENSBTAG00000012210	80.6795	4.55386	1.37151	3.32033	0.000899106	0.00456037	512045	C5	complement C5
ENSBTAG00000019915	186754	2.0606	0.30723	6.70703	1.9863e-11	8.74427e-10	535077	GSN	gelsolin
ENSBTAG00000048774	22.6318	-2.4314	0.740675	-3.28268	0.00102824	0.00509878	616690	ALKAL2	ALK and LTK ligand 2
ENSBTAG00000051168	50.2814	-1.507	0.606994	-2.48272	0.0130384	0.0409249	NA	NA	NA
ENSBTAG00000002215	3487.46	2.67489	0.408561	6.5471	5.86636e-11	2.29624e-09	530101	GFPT2	glutamine-fructose-6-phosphate transaminase 2
ENSBTAG00000009737	166.577	1.4844	0.458737	3.23583	0.00121288	0.00582909	511749	LTC4S	leukotriene C4 synthase
ENSBTAG00000014665	3831.09	3.02151	0.271392	11.1334	8.6324e-29	7.11186e-26	282401	ADAMTS2	ADAM metallopeptidase with thrombospondin type 1 motif 2
ENSBTAG00000004262	110.169	-1.12739	0.409361	-2.75403	0.00588671	0.0214956	767896	ZFP2	ZFP2 zinc finger protein
ENSBTAG00000018673	77.0155	1.51513	0.350782	4.31929	1.56533e-05	0.000145836	618634	TRIM17	tripartite motif containing 17
ENSBTAG00000040028	27.9512	-2.34491	0.719988	-3.25687	0.00112647	0.0054926	537193	OBSCN	obscurin, cytoskeletal calmodulin and titin-interacting RhoGEF
ENSBTAG00000007812	707.653	1.08343	0.420708	2.57526	0.0100164	0.0330715	338084	NDUFA13	NADH:ubiquinone oxidoreductase subunit A13
ENSBTAG00000006124	414.022	-1.00187	0.327009	-3.06373	0.00218595	0.00953104	528175	MAU2	MAU2 sister chromatid cohesion factor
ENSBTAG00000001762	518.261	-1.05119	0.201377	-5.22002	1.78903e-07	2.89813e-06	100125917	RFXANK	regulatory factor X associated ankyrin containing protein
ENSBTAG00000000813	1463.75	1.68725	0.389211	4.33506	1.45724e-05	0.00013702	508124	HOMER3	homer scaffold protein 3
ENSBTAG00000004630	187.043	4.10517	0.782595	5.24559	1.55784e-07	2.56199e-06	281088	COMP	cartilage oligomeric matrix protein
ENSBTAG00000007698	59.4884	-2.68982	0.732422	-3.6725	0.000240193	0.0014961	507157	TMEM59L	transmembrane protein 59 like
ENSBTAG00000016264	6715.64	1.17795	0.191946	6.13686	8.41668e-10	2.47578e-08	512356	FKBP8	FKBP prolyl isomerase 8
ENSBTAG00000017482	707.25	-1.6508	0.292445	-5.64483	1.65347e-08	3.65347e-07	509394	ISYNA1	inositol-3-phosphate synthase 1
ENSBTAG00000008578	809.646	1.00918	0.278597	3.62237	0.000291916	0.0017665	613634	LSM4	LSM4 homolog, U6 small nuclear RNA and mRNA degradation associated
ENSBTAG00000054700	147.477	-1.04371	0.246075	-4.24143	2.22105e-05	0.000196153	NA	NA	NA
ENSBTAG00000010652	106.41	-3.62261	0.434684	-8.3339	7.82196e-17	1.20828e-14	524624	PDE4C	phosphodiesterase 4C
ENSBTAG00000018349	467.797	1.31634	0.432605	3.04282	0.00234374	0.0101019	615930	IFI30	IFI30 lysosomal thiol reductase
ENSBTAG00000002350	523.038	1.51148	0.29653	5.09723	3.44656e-07	5.17325e-06	282308	PIK3R2	phosphoinositide-3-kinase regulatory subunit 2
ENSBTAG00000039335	2347.98	-1.30693	0.413606	-3.15985	0.00157851	0.00729428	523285	ARRDC2	arrestin domain containing 2
ENSBTAG00000020904	512.298	-1.78378	0.305727	-5.83456	5.3932e-09	1.3387e-07	538276	JAK3	Janus kinase 3
ENSBTAG00000025775	29.2438	-3.85014	0.585107	-6.58024	4.69695e-11	1.87239e-09	281870	INSL3	insulin like 3
ENSBTAG00000050184	21.0737	-3.668	0.869845	-4.21685	2.47743e-05	0.000215386	NA	NA	NA
ENSBTAG00000046750	1442.34	-2.05759	0.31516	-6.52873	6.63277e-11	2.56146e-09	784997	B3GNT3	UDP-GlcNAc:betaGal beta-1,3-N-acetylglucosaminyltransferase 3
ENSBTAG00000018946	115.625	-1.27867	0.374512	-3.41423	0.000639627	0.00341865	101902057	NIBAN3	niban apoptosis regulator 3
ENSBTAG00000053806	129.578	-1.38967	0.385051	-3.60906	0.000307311	0.00184418	618737	LOC618737	bone marrow stromal antigen 2
ENSBTAG00000053424	11.9337	-2.42541	0.698702	-3.47131	0.000517934	0.00286561	101904723	CCDC194	coiled-coil domain containing 194
ENSBTAG00000005434	6360.61	-2.1051	0.205456	-10.246	1.23374e-24	6.46817e-22	524990	PLVAP	plasmalemma vesicle associated protein
ENSBTAG00000015108	1129.13	-1.68975	0.216017	-7.82231	5.18614e-15	4.85002e-13	768083	USHBP1	USH1 protein network component harmonin binding protein 1
ENSBTAG00000009331	455.596	1.69304	0.535604	3.16099	0.00157233	0.00727349	100298265	CPAMD8	C3 and PZP like alpha-2-macroglobulin domain containing 8
ENSBTAG00000004553	8991.53	-1.24769	0.276722	-4.50881	6.51918e-06	6.86061e-05	535277	TPM4	tropomyosin 4
ENSBTAG00000039337	10.5686	4.66706	1.73663	2.68742	0.00720055	0.0253359	100295883	LOC100295883	docosahexaenoic acid omega-hydroxylase CYP4F3
ENSBTAG00000054865	878.902	-1.0555	0.151938	-6.94686	3.73507e-12	1.88949e-10	NA	NA	NA
ENSBTAG00000043971	3646.25	-1.81764	0.438663	-4.14359	3.41906e-05	0.000281682	789485	NOTCH3	notch receptor 3
ENSBTAG00000017041	21.7252	-1.55846	0.516958	-3.01468	0.00257251	0.0109193	507437	PTGER1	prostaglandin E receptor 1
ENSBTAG00000021820	916.922	-1.01877	0.287502	-3.54352	0.000394826	0.0022762	614215	DDX39A	DExD-box helicase 39A
ENSBTAG00000003675	642.821	-2.20309	0.270492	-8.14478	3.7998e-16	4.59722e-14	788252	ADGRL1	adhesion G protein-coupled receptor L1
ENSBTAG00000016936	272.136	1.30067	0.394286	3.2988	0.000971006	0.00486359	539805	MISP3	MISP family member 3
ENSBTAG00000008854	688.567	-1.0808	0.233183	-4.63499	3.5696e-06	4.01807e-05	789747	RFX1	regulatory factor X1
ENSBTAG00000029901	5.62261	4.34928	1.43835	3.0238	0.00249625	0.0106505	791041	MIR23A	microRNA mir-23a
ENSBTAG00000014828	480.845	-1.30669	0.334028	-3.91194	9.15592e-05	0.000659478	282648	CACNA1A	calcium voltage-gated channel subunit alpha1 A
ENSBTAG00000018229	986.841	1.52751	0.263061	5.80667	6.37287e-09	1.55292e-07	536348	NFIX	nuclear factor I X
ENSBTAG00000016213	32.4829	-1.19449	0.431336	-2.76929	0.00561781	0.0206663	100141142	SYCE2	synaptonemal complex central element protein 2
ENSBTAG00000009661	607.25	1.13262	0.331061	3.42119	0.000623476	0.00334428	512830	RNASEH2A	ribonuclease H2 subunit A
ENSBTAG00000006241	4251.68	1.16995	0.230052	5.08558	3.66502e-07	5.45684e-06	282272	MAN2B1	mannosidase alpha class 2B member 1
ENSBTAG00000055295	8.44296	-6.62782	1.7649	-3.75536	0.000173095	0.00113393	NA	NA	NA
ENSBTAG00000039130	28.0432	-1.795	0.710699	-2.52568	0.0115475	0.0371174	NA	NA	NA
ENSBTAG00000049452	1064.02	1.44816	0.376695	3.84438	0.000120856	0.000838385	614551	UBL5	ubiquitin like 5
ENSBTAG00000015557	18.0001	3.74449	1.49608	2.50287	0.012319	0.0391352	528040	LOC528040	complement C3
ENSBTAG00000002738	470.437	1.1881	0.282962	4.19882	2.68315e-05	0.00022924	540305	S1PR2	sphingosine-1-phosphate receptor 2
ENSBTAG00000010316	10.5756	-3.23449	1.12806	-2.8673	0.00413993	0.0161245	505158	ICAM5	intercellular adhesion molecule 5
ENSBTAG00000015742	938.912	-2.16118	0.386378	-5.59345	2.22606e-08	4.69099e-07	281840	ICAM3	intercellular adhesion molecule 3
ENSBTAG00000011699	4212.75	1.02185	0.260156	3.92785	8.57072e-05	0.000624579	520883	CDC37	cell division cycle 37
ENSBTAG00000002628	4992.81	-1.15852	0.137883	-8.40219	4.38245e-17	6.95227e-15	617624	SLC44A2	solute carrier family 44 member 2
ENSBTAG00000012314	1427.6	-1.99108	0.344766	-5.77518	7.68704e-09	1.83439e-07	281276	LDLR	low density lipoprotein receptor
ENSBTAG00000006185	26.2169	1.64843	0.525351	3.13777	0.00170241	0.00778365	509117	SPC24	SPC24 component of NDC80 kinetochore complex
ENSBTAG00000009569	3650.75	-1.78773	0.150998	-11.8394	2.44244e-32	3.27979e-29	508023	DOCK6	dedicator of cytokinesis 6
ENSBTAG00000016429	235.549	1.10931	0.348886	3.17956	0.00147497	0.00689874	513699	TMEM205	transmembrane protein 205
ENSBTAG00000008192	78.04	-1.32546	0.284831	-4.65349	3.26366e-06	3.71967e-05	520247	PLPPR2	phospholipid phosphatase related 2
ENSBTAG00000008198	61.1179	-2.25879	0.849523	-2.65889	0.00783982	0.0271926	785402	RGL3	ral guanine nucleotide dissociation stimulator like 3
ENSBTAG00000014415	354.993	-1.13186	0.208775	-5.42141	5.91323e-08	1.0859e-06	516232	ZNF653	zinc finger protein 653
ENSBTAG00000011207	3075.87	-3.31028	0.599998	-5.51715	3.4454e-08	6.82024e-07	534583	CNN1	calponin 1
ENSBTAG00000032137	1156.95	-1.0561	0.239055	-4.41779	9.97136e-06	9.86925e-05	767822	PNPLA6	patatin like phospholipase domain containing 6
ENSBTAG00000011356	37.2495	1.318	0.404168	3.26103	0.00111007	0.00542983	616206	CAMSAP3	calmodulin regulated spectrin associated protein family member 3
ENSBTAG00000009178	448.007	1.23648	0.427099	2.89507	0.00379072	0.0150317	515618	STXBP2	syntaxin binding protein 2
ENSBTAG00000004270	58.8899	1.80498	0.705751	2.55753	0.0105417	0.0343993	407106	FCER2	Fc fragment of IgE receptor II
ENSBTAG00000013429	117.842	1.30074	0.501163	2.59544	0.0094469	0.0315158	507332	CLEC4G	C-type lectin domain family 4 member G
ENSBTAG00000007312	1271.05	2.46949	0.617414	3.99973	6.34158e-05	0.000482055	513266	CD209	CD209 molecule
ENSBTAG00000002469	3484.58	-1.96775	0.284128	-6.92558	4.34197e-12	2.15245e-10	509964	KANK3	KN motif and ankyrin repeat domains 3
ENSBTAG00000014207	3491.1	-1.99552	0.236051	-8.45378	2.82021e-17	4.87925e-15	513140	ADAMTS10	ADAM metallopeptidase with thrombospondin type 1 motif 10
ENSBTAG00000013857	190.61	1.21186	0.425351	2.84909	0.00438451	0.0168607	510173	SH2D3A	SH2 domain containing 3A
ENSBTAG00000025550	90.4867	-1.46681	0.345077	-4.25068	2.13127e-05	0.000189221	616551	PRR22	proline rich 22
ENSBTAG00000001796	170.354	-1.69102	0.38534	-4.38839	1.14191e-05	0.000110679	617472	CATSPERD	cation channel sperm associated auxiliary subunit delta
ENSBTAG00000001790	1879.36	-1.0196	0.148468	-6.86746	6.53544e-12	3.14957e-10	100300349	SAFB2	scaffold attachment factor B2
ENSBTAG00000031647	95.4763	2.56596	0.773343	3.31801	0.000906625	0.00459178	514663	LRG1	leucine rich alpha-2-glycoprotein 1
ENSBTAG00000015690	17387.9	3.78646	0.641995	5.89797	3.68e-09	9.40614e-08	107131384	PLIN4	perilipin 4
ENSBTAG00000013251	13088.5	2.14312	0.400413	5.35227	8.68598e-08	1.53971e-06	512959	HDGFL2	HDGF like 2
ENSBTAG00000008186	1965.88	1.11582	0.244743	4.55915	5.13616e-06	5.5712e-05	507936	UBXN6	UBX domain protein 6
ENSBTAG00000008181	366.412	1.62945	0.467869	3.48271	0.000496375	0.00277204	504535	CHAF1A	chromatin assembly factor 1 subunit A
ENSBTAG00000012829	99.52	-2.28975	0.391671	-5.84609	5.03249e-09	1.2582e-07	514933	EBI3	Epstein-Barr virus induced 3
ENSBTAG00000054046	86.7931	-1.73564	0.458451	-3.78589	0.000153161	0.0010231	NA	NA	NA
ENSBTAG00000050565	3.58646	-4.14305	1.58897	-2.60738	0.00912369	0.0306206	NA	NA	NA
ENSBTAG00000018342	17.9968	-1.2207	0.427166	-2.85767	0.0042677	0.0165217	407100	TJP3	tight junction protein 3
ENSBTAG00000000710	1505.29	-1.25689	0.187822	-6.69191	2.20278e-11	9.52756e-10	508819	PIP5K1C	phosphatidylinositol-4-phosphate 5-kinase type 1 gamma
ENSBTAG00000053812	140.456	-2.15128	0.405321	-5.30761	1.11075e-07	1.89907e-06	NA	NA	NA
ENSBTAG00000050809	45.7332	-2.35246	0.603254	-3.89962	9.63455e-05	0.000687371	618265	GIPC3	GIPC PDZ domain containing family member 3
ENSBTAG00000031383	7.2917	-2.11304	0.737116	-2.86664	0.0041486	0.0161474	510079	SMIM24	small integral membrane protein 24
ENSBTAG00000001153	459.243	-1.79943	0.233594	-7.70324	1.32655e-14	1.07246e-12	533595	TLE2	TLE family member 2, transcriptional corepressor
ENSBTAG00000009996	613.432	-1.51663	0.412182	-3.67952	0.000233673	0.00146318	510442	DOT1L	DOT1 like histone lysine methyltransferase
ENSBTAG00000014955	54.9507	-2.69528	0.331847	-8.12205	4.58377e-16	5.42806e-14	280718	AMH	anti-Mullerian hormone
ENSBTAG00000001116	1959.53	1.40176	0.237555	5.90077	3.6182e-09	9.27384e-08	507327	P4HA2	prolyl 4-hydroxylase subunit alpha 2
ENSBTAG00000016145	14.1775	1.60898	0.614011	2.62044	0.00878153	0.0297027	537961	ADAMTS19	ADAM metallopeptidase with thrombospondin type 1 motif 19
ENSBTAG00000000341	797.645	1.7715	0.289342	6.12251	9.21116e-10	2.68287e-08	540524	ISOC1	isochorismatase domain containing 1
ENSBTAG00000004860	74.7847	3.46395	0.540007	6.41465	1.4115e-10	5.0386e-09	537062	SLC27A6	solute carrier family 27 member 6
ENSBTAG00000016137	108.193	-1.16847	0.34735	-3.36397	0.0007683	0.0039917	509992	ZNF608	zinc finger protein 608
ENSBTAG00000021971	225.924	-1.15127	0.344875	-3.33821	0.0008432	0.00432139	540156	SNCAIP	synuclein alpha interacting protein
ENSBTAG00000012994	612.212	2.71697	0.313161	8.67593	4.10176e-18	7.88496e-16	280841	LOX	lysyl oxidase
ENSBTAG00000050473	40.5222	2.44309	0.535969	4.55826	5.15783e-06	5.59121e-05	615789	PRR16	proline rich 16
ENSBTAG00000006978	2216.52	1.22576	0.21267	5.76369	8.22969e-09	1.9558e-07	493643	HSD17B4	hydroxysteroid 17-beta dehydrogenase 4
ENSBTAG00000020489	700.769	-1.34156	0.362372	-3.70216	0.000213773	0.00135874	516019	SEMA6A	semaphorin 6A
ENSBTAG00000025345	105.451	1.00459	0.236743	4.24336	2.20201e-05	0.000194869	614282	ARL10	ADP ribosylation factor like GTPase 10
ENSBTAG00000015192	620.147	-1.50373	0.184291	-8.15955	3.36276e-16	4.09712e-14	538655	FAM193B	family with sequence similarity 193 member B
ENSBTAG00000039886	52.5648	1.52397	0.459684	3.31526	0.000915578	0.00463035	509184	LOC509184	transmembrane emp24 domain-containing protein 9
ENSBTAG00000001546	5117.59	-1.19957	0.224124	-5.35227	8.68556e-08	1.53971e-06	534248	MGAT1	alpha-1,3-mannosyl-glycoprotein 2-beta-N-acetylglucosaminyltransferase
ENSBTAG00000047420	8498.92	-1.79351	0.476056	-3.76744	0.00016493	0.00108827	100125313	BTNL9	butyrophilin like 9
ENSBTAG00000020954	233.517	-1.34423	0.175908	-7.64165	2.14454e-14	1.64901e-12	539804	TRIM7	tripartite motif containing 7
ENSBTAG00000042936	46.7318	-2.55994	0.573303	-4.46525	7.99767e-06	8.1681e-05	112447599	LOC112447599	small nucleolar RNA SNORD96 family
ENSBTAG00000019651	116.268	-1.05118	0.273115	-3.84887	0.000118662	0.000824818	785347	TRIM52	tripartite motif containing 52
ENSBTAG00000052663	5.87638	5.92146	1.34985	4.38674	1.1506e-05	0.000111224	101903568	GCSAML	germinal center associated signaling and motility like
ENSBTAG00000021115	374.252	-1.22684	0.218022	-5.62715	1.83214e-08	3.97216e-07	507847	ZNF692	zinc finger protein 692
ENSBTAG00000019814	75.9321	-1.36245	0.510584	-2.66842	0.00762093	0.0265719	101907155	PGBD2	piggyBac transposable element derived 2
ENSBTAG00000000717	387.174	2.61563	0.487167	5.36906	7.91502e-08	1.41319e-06	504545	PLPP2	phospholipid phosphatase 2
ENSBTAG00000016648	20269.3	1.70819	0.40883	4.17825	2.93763e-05	0.000247021	508716	BSG	basigin
ENSBTAG00000051609	38.6917	-2.8284	0.47274	-5.983	2.1907e-09	5.90362e-08	100337214	PLPPR3	phospholipid phosphatase related 3
ENSBTAG00000020764	1483.32	-1.63175	0.320233	-5.09551	3.47798e-07	5.20524e-06	539019	CNN2	calponin 2
ENSBTAG00000053003	2914.78	1.08016	0.35261	3.06333	0.0021889	0.0095373	286809	GPX4	glutathione peroxidase 4
ENSBTAG00000020780	1691.56	-1.12425	0.26771	-4.19952	2.67485e-05	0.000228757	512682	SBNO2	strawberry notch homolog 2
ENSBTAG00000025233	29.9573	-1.72817	0.599611	-2.88215	0.00394969	0.0155374	785529	CBARP	CACN subunit beta associated regulatory protein
ENSBTAG00000012172	2207.51	-1.36404	0.297749	-4.58119	4.62334e-06	5.04977e-05	523615	MIDN	midnolin
ENSBTAG00000038221	75.4425	-1.85428	0.397588	-4.66382	3.104e-06	3.55174e-05	614453	EFNA2	ephrin A2
ENSBTAG00000046263	964.15	-1.43661	0.348579	-4.12134	3.76683e-05	0.000307116	107131164	ADAMTSL5	ADAMTS like 5
ENSBTAG00000020232	897.194	-1.10172	0.224435	-4.90886	9.1608e-07	1.23148e-05	512048	REXO1	RNA exonuclease 1 homolog
ENSBTAG00000049433	2.97296	-3.84874	1.46649	-2.62445	0.00867888	0.029436	102465131	MIR6120	microRNA mir-6120
ENSBTAG00000003671	25.0448	-3.22257	0.682458	-4.722	2.33531e-06	2.80189e-05	NA	NA	NA
ENSBTAG00000014676	307.706	-2.08385	0.44357	-4.69791	2.62838e-06	3.10217e-05	615958	SHROOM1	shroom family member 1
ENSBTAG00000017105	16.7727	2.6215	0.973996	2.69149	0.00711343	0.0250957	540809	FSTL4	follistatin like 4
ENSBTAG00000006694	890.232	6.14934	0.582733	10.5526	4.94202e-26	2.94834e-23	511771	CXCL14	C-X-C motif chemokine ligand 14
ENSBTAG00000001247	85.9925	8.38047	2.08594	4.01759	5.87964e-05	0.000451776	281899	LECT2	leukocyte cell derived chemotaxin 2
ENSBTAG00000009513	2282.93	1.99287	0.320408	6.21979	4.97811e-10	1.54991e-08	539596	TGFBI	transforming growth factor beta induced
ENSBTAG00000011419	3009.91	1.06003	0.286593	3.69874	0.000216675	0.00137466	517535	HSPA9	heat shock protein family A (Hsp70) member 9
ENSBTAG00000004415	87.559	-1.39346	0.252303	-5.52296	3.33341e-08	6.64417e-07	NA	NA	NA
ENSBTAG00000042256	4.04424	-2.96978	1.16717	-2.54444	0.0109455	0.0355087	112447601	LOC112447601	small nucleolar RNA SNORA74
ENSBTAG00000030518	1164.29	-1.71072	0.317259	-5.39219	6.96034e-08	1.25569e-06	511765	ECSCR	endothelial cell surface expressed chemotaxis and apoptosis regulator
ENSBTAG00000003986	562.466	1.13087	0.349484	3.23582	0.00121292	0.00582909	538485	CXXC5	CXXC finger protein 5
ENSBTAG00000001450	487.703	-1.07873	0.173813	-6.20627	5.42585e-10	1.67331e-08	525278	APBB3	amyloid beta precursor protein binding family B member 3
ENSBTAG00000018845	54.0751	-1.0726	0.409617	-2.61854	0.00883071	0.0298231	525516	DND1	DND microRNA-mediated repression inhibitor 1
ENSBTAG00000015938	2917.27	-2.27665	0.273708	-8.3178	8.96073e-17	1.35991e-14	112447442	ARAP3	ArfGAP with RhoGAP domain, ankyrin repeat and PH domain 3
ENSBTAG00000012518	716.054	-1.41541	0.339132	-4.17362	2.99804e-05	0.000251547	509388	PCDH1	protocadherin 1
ENSBTAG00000008250	304	-1.35113	0.37813	-3.57318	0.000352672	0.0020789	504593	SPRY4	sprouty RTK signaling antagonist 4
ENSBTAG00000005198	1640.47	2.74423	0.255592	10.7368	6.84033e-27	4.73378e-24	281160	FGF1	fibroblast growth factor 1
ENSBTAG00000000626	17.6237	-3.33851	0.908104	-3.67635	0.000236596	0.00147934	100125774	STK32A	serine/threonine kinase 32A
ENSBTAG00000002144	1715.56	-1.10258	0.268049	-4.11334	3.89968e-05	0.000316753	281605	ADRB2	adrenoceptor beta 2
ENSBTAG00000017151	116.864	-1.97659	0.489893	-4.03475	5.46609e-05	0.000425287	536167	SH3TC2	SH3 domain and tetratricopeptide repeats 2
ENSBTAG00000004896	2194.4	-1.61312	0.375749	-4.29309	1.76207e-05	0.000160874	613794	ABLIM3	actin binding LIM protein family member 3
ENSBTAG00000048563	3.86233	-3.65208	1.38514	-2.63661	0.00837379	0.0286144	NA	NA	NA
ENSBTAG00000030114	8.18426	-3.53178	0.937974	-3.76533	0.000166328	0.00109519	100313363	MIR143	microRNA mir-143
ENSBTAG00000029857	9.16064	-3.51288	1.08292	-3.24391	0.00117901	0.00570254	790996	MIR145	microRNA mir-145
ENSBTAG00000015419	409.193	1.89304	0.585012	3.23589	0.00121263	0.00582909	526631	ARHGEF37	Rho guanine nucleotide exchange factor 37
ENSBTAG00000012945	24.4953	2.48874	0.645349	3.85642	0.000115058	0.000802347	281973	PDE6A	phosphodiesterase 6A
ENSBTAG00000020087	65.6061	-2.1825	0.440038	-4.95981	7.05632e-07	9.68574e-06	530719	CAMK2A	calcium/calmodulin dependent protein kinase II alpha
ENSBTAG00000013744	2484.91	-1.18298	0.385091	-3.07195	0.00212665	0.00933837	533531	SYNPO	synaptopodin
ENSBTAG00000025136	115.72	-3.95413	0.631702	-6.25949	3.86242e-10	1.24904e-08	613741	MYOZ3	myozenin 3
ENSBTAG00000043553	13907.4	1.35213	0.511539	2.64325	0.00821136	0.0281985	281210	GPX3	glutathione peroxidase 3
ENSBTAG00000002834	7138.38	2.15073	0.471026	4.56606	4.96987e-06	5.40099e-05	529878	CCDC69	coiled-coil domain containing 69
ENSBTAG00000014835	200984	1.88359	0.160971	11.7014	1.25337e-31	1.35528e-28	282077	SPARC	secreted protein acidic and cysteine rich
ENSBTAG00000030297	162.824	10.7168	2.07514	5.16438	2.41241e-07	3.77991e-06	NA	NA	NA
ENSBTAG00000013185	170.469	1.78298	0.603678	2.95353	0.00314162	0.0129289	507549	TIMD4	T cell immunoglobulin and mucin domain containing 4
ENSBTAG00000008916	55.6772	-1.03182	0.360353	-2.86338	0.00419154	0.0162799	518833	CYFIP2	cytoplasmic FMR1 interacting protein 2
ENSBTAG00000020213	114.119	-1.44903	0.458839	-3.15804	0.00158833	0.00733181	532275	NIPAL4	NIPA like domain containing 4
ENSBTAG00000040253	43.4949	-3.0561	0.427567	-7.14764	8.82837e-13	5.07441e-11	407140	ADRA1B	adrenoceptor alpha 1B
ENSBTAG00000054287	285.625	2.06966	0.529782	3.90662	9.3597e-05	0.000671918	539842	C1QTNF2	C1q and TNF related 2
ENSBTAG00000006607	3835.21	1.13436	0.265463	4.27314	1.92738e-05	0.000173585	281671	CCNG1	cyclin G1
ENSBTAG00000051872	17.5247	-2.92603	0.775162	-3.77473	0.00016018	0.00106138	NA	NA	NA
ENSBTAG00000013880	146.407	3.36006	0.629644	5.33645	9.47832e-08	1.66313e-06	520730	WWC1	WW and C2 domain containing 1
ENSBTAG00000007632	192.788	1.03982	0.285331	3.64425	0.000268168	0.00164233	535260	FAM151B	family with sequence similarity 151 member B
ENSBTAG00000030259	946.479	-1.94785	0.334182	-5.82871	5.5857e-09	1.37566e-07	524957	RASGRF2	Ras protein specific guanine nucleotide releasing factor 2
ENSBTAG00000001003	20.8145	-2.53036	0.634805	-3.98605	6.71824e-05	0.00050615	538944	CKMT2	creatine kinase, mitochondrial 2
ENSBTAG00000053609	88.4274	1.58379	0.550719	2.87587	0.00402921	0.0157749	NA	NA	NA
ENSBTAG00000014906	2109.68	2.18147	0.337042	6.4724	9.64589e-11	3.6122e-09	282662	VCAN	versican
ENSBTAG00000022762	2.84031	3.2863	1.34227	2.44831	0.0143527	0.0442473	NA	NA	NA
ENSBTAG00000050008	147.649	-1.33745	0.328796	-4.06774	4.7472e-05	0.000375371	NA	NA	NA
ENSBTAG00000020701	585.736	-1.19707	0.30476	-3.92792	8.56851e-05	0.000624579	512254	MEF2C	myocyte enhancer factor 2C
ENSBTAG00000054976	165.486	-1.2823	0.390572	-3.28314	0.00102656	0.00509191	533635	MCTP1	multiple C2 and transmembrane domain containing 1
ENSBTAG00000053404	2.96877	-4.48108	1.78625	-2.50866	0.0121191	0.0386278	NA	NA	NA
ENSBTAG00000020178	313.372	1.69733	0.218689	7.76137	8.40144e-15	7.37834e-13	533618	ARSK	arylsulfatase family member K
ENSBTAG00000004413	1366.61	1.16327	0.25929	4.48636	7.24512e-06	7.51485e-05	530930	RHOBTB3	Rho related BTB domain containing 3
ENSBTAG00000000874	5267.89	1.07743	0.16928	6.36475	1.95606e-10	6.8092e-09	281039	CAST	calpastatin
ENSBTAG00000016359	9.89805	4.16137	0.888116	4.68562	2.79116e-06	3.25309e-05	497621	SLCO4C1	solute carrier organic anion transporter family member 4C1
ENSBTAG00000051829	33.1089	2.20495	0.45597	4.83572	1.32662e-06	1.69952e-05	NA	NA	NA
ENSBTAG00000051121	2.14536	-4.65523	1.62581	-2.86334	0.00419206	0.0162799	NA	NA	NA
ENSBTAG00000030198	104.27	1.86896	0.478967	3.90206	9.53777e-05	0.000682154	100295019	TMEM232	transmembrane protein 232
ENSBTAG00000009230	236.899	1.45039	0.473868	3.06076	0.00220779	0.00960207	541273	FBLN7	fibulin 7
ENSBTAG00000005828	210.691	-1.13546	0.372407	-3.04899	0.00229614	0.00993136	504429	MERTK	MER proto-oncogene, tyrosine kinase
ENSBTAG00000024091	973.292	-2.45897	0.379949	-6.47183	9.6825e-11	3.61226e-09	512289	MALL	mal, T cell differentiation protein like
ENSBTAG00000017955	118.07	-2.56257	0.79982	-3.20393	0.00135566	0.00641177	513316	KCNIP3	potassium voltage-gated channel interacting protein 3
ENSBTAG00000009510	154.29	-2.13866	0.353202	-6.05506	1.40367e-09	3.9106e-08	516422	ADRA2B	adrenoceptor alpha 2B
ENSBTAG00000034995	533.24	-1.58925	0.268672	-5.91519	3.31497e-09	8.56006e-08	539436	ITPRIPL1	ITPRIP like 1
ENSBTAG00000012925	75.0676	-1.07068	0.386856	-2.76765	0.00564621	0.0207531	504477	NCAPH	non-SMC condensin I complex subunit H
ENSBTAG00000014090	551.164	-1.70279	0.320792	-5.30808	1.10788e-07	1.89907e-06	524118	ARID5A	AT-rich interaction domain 5A
ENSBTAG00000010849	130.31	-2.36868	0.285392	-8.29975	1.04332e-16	1.51875e-14	100296784	ANKRD23	ankyrin repeat domain 23
ENSBTAG00000034384	12.8977	1.69865	0.671683	2.52895	0.0114403	0.036817	536340	VWA3B	von Willebrand factor A domain containing 3B
ENSBTAG00000003965	58.4214	1.18178	0.427977	2.7613	0.00575709	0.021089	286864	LIPT1	lipoyltransferase 1
ENSBTAG00000004328	695.707	1.1962	0.237146	5.04415	4.55539e-07	6.63408e-06	511215	CHST10	carbohydrate sulfotransferase 10
ENSBTAG00000025898	980.811	-1.43663	0.316631	-4.53723	5.69968e-06	6.06831e-05	527162	TBC1D8	TBC1 domain family member 8
ENSBTAG00000006343	13.4454	2.02847	0.711182	2.85225	0.00434112	0.0167348	515700	IL1R2	interleukin 1 receptor type 2
ENSBTAG00000018571	57.1375	2.46795	0.343543	7.18383	6.77869e-13	3.97553e-11	520709	IL1RL1	interleukin 1 receptor like 1
ENSBTAG00000001086	225.513	-2.01716	0.345954	-5.8307	5.51968e-09	1.36423e-07	510008	FHL2	four and a half LIM domains 2
ENSBTAG00000013108	257.494	1.81271	0.491028	3.69166	0.000222794	0.00140729	788926	HK2	hexokinase 2
ENSBTAG00000018578	184.156	-1.07556	0.20059	-5.36201	8.23003e-08	1.46607e-06	613599	LOXL3	lysyl oxidase like 3
ENSBTAG00000016609	46.1408	-3.32641	0.462388	-7.19398	6.29285e-13	3.70315e-11	517947	DQX1	DEAQ-box RNA dependent ATPase 1
ENSBTAG00000037856	16.4516	4.6108	1.05252	4.38072	1.18288e-05	0.000114075	507942	MGC152281	uncharacterized LOC507942
ENSBTAG00000015441	2243.9	-3.58126	0.712093	-5.0292	4.92523e-07	7.10096e-06	281595	ACTG2	actin gamma 2, smooth muscle
ENSBTAG00000021961	657.767	1.71567	0.261209	6.56821	5.09231e-11	2.00232e-09	533836	SPR	sepiapterin reductase
ENSBTAG00000012212	2656.16	-1.24953	0.39378	-3.17318	0.00150781	0.00702573	540868	CYP26B1	cytochrome P450, family 26, subfamily B, polypeptide 1
ENSBTAG00000013290	4344.18	-1.56401	0.245952	-6.359	2.03078e-10	7.04098e-09	508157	DYSF	dysferlin
ENSBTAG00000054656	753.727	1.29752	0.38397	3.37922	0.000726916	0.00379836	789468	PAIP2B	poly(A) binding protein interacting protein 2B
ENSBTAG00000002105	1818.75	1.05405	0.236704	4.45302	8.46713e-06	8.55665e-05	514869	TEX261	testis expressed 261
ENSBTAG00000004560	9.32684	2.03967	0.84045	2.42688	0.0152293	0.0463387	511001	CLEC4F	C-type lectin domain family 4 member F
ENSBTAG00000012519	12893.8	-1.37605	0.28503	-4.82775	1.38084e-06	1.76179e-05	280960	XDH	xanthine dehydrogenase
ENSBTAG00000019839	4114.73	-2.03662	0.372031	-5.47432	4.39185e-08	8.36822e-07	510559	LTBP1	latent transforming growth factor beta binding protein 1
ENSBTAG00000008006	144.21	-1.04888	0.313245	-3.34844	0.000812691	0.0041897	523745	RASGRP3	RAS guanyl releasing protein 3
ENSBTAG00000009020	3409.43	-1.54172	0.268883	-5.73379	9.82134e-09	2.28693e-07	506264	CRIM1	cysteine rich transmembrane BMP regulator 1
ENSBTAG00000024980	257.6	3.15712	0.450448	7.00885	2.4028e-12	1.25972e-10	280957	VIT	vitrin
ENSBTAG00000053553	22.7837	-1.22669	0.478549	-2.56336	0.0103665	0.033981	NA	NA	NA
ENSBTAG00000013923	737.051	1.4703	0.259911	5.65692	1.54115e-08	3.42719e-07	281437	QPCT	glutaminyl-peptide cyclotransferase
ENSBTAG00000023736	636.76	-1.7856	0.290539	-6.14581	7.95562e-10	2.35282e-08	538967	CDC42EP3	CDC42 effector protein 3
ENSBTAG00000010531	360.615	2.33054	0.504794	4.6168	3.89694e-06	4.34974e-05	511470	CYP1B1	cytochrome P450, family 1, subfamily B, polypeptide 1
ENSBTAG00000021102	331.287	1.09087	0.352082	3.09836	0.00194597	0.00868609	616676	GALM	galactose mutarotase
ENSBTAG00000014891	1788.82	-1.32064	0.187995	-7.02487	2.14259e-12	1.13709e-10	507066	SRSF7	serine and arginine rich splicing factor 7
ENSBTAG00000024042	92.0025	1.04234	0.35241	2.95774	0.00309908	0.0127904	616607	MORN2	MORN repeat containing 2
ENSBTAG00000013861	185.626	-1.68666	0.350556	-4.81138	1.49889e-06	1.89011e-05	337925	SLC8A1	solute carrier family 8 member A1
ENSBTAG00000013676	140.671	1.39887	0.298594	4.68485	2.80158e-06	3.26179e-05	507311	DYNC2LI1	dynein cytoplasmic 2 light intermediate chain 1
ENSBTAG00000016794	32.9358	1.09263	0.453662	2.40847	0.0160196	0.0482598	NA	NA	NA
ENSBTAG00000004159	153.511	2.1294	0.378801	5.62141	1.89401e-08	4.09092e-07	539492	SIX2	SIX homeobox 2
ENSBTAG00000013749	605.721	1.38306	0.246446	5.61199	2.00012e-08	4.27212e-07	100139988	RHOQ	ras homolog family member Q
ENSBTAG00000008987	647.504	-1.08164	0.289985	-3.73	0.000191482	0.00123613	514773	SOCS5	suppressor of cytokine signaling 5
ENSBTAG00000003358	1830.51	1.05846	0.197662	5.35493	8.55887e-08	1.5203e-06	616647	MCFD2	multiple coagulation factor deficiency 2
ENSBTAG00000032558	702.524	1.06826	0.281512	3.79472	0.000147813	0.000993266	616640	TTC7A	tetratricopeptide repeat domain 7A
ENSBTAG00000017500	219.671	3.93389	0.586711	6.70499	2.01419e-11	8.82217e-10	521931	KCNK12	potassium two pore domain channel subfamily K member 12
ENSBTAG00000016573	232.267	2.80388	0.826831	3.39111	0.000696103	0.00366838	281900	LHCGR	luteinizing hormone/choriogonadotropin receptor
ENSBTAG00000046199	26.9386	2.32771	0.815081	2.8558	0.00429284	0.0165819	281950	NRXN1	neurexin 1
ENSBTAG00000024021	33.9081	2.10344	0.714939	2.94212	0.00325971	0.0133277	NA	NA	NA
ENSBTAG00000002943	8.37597	2.30659	0.710308	3.24731	0.001165	0.00564899	NA	NA	NA
ENSBTAG00000011101	46.5483	2.06719	0.451034	4.58323	4.57845e-06	5.01023e-05	516921	EML6	EMAP like 6
ENSBTAG00000017469	395.361	1.21131	0.279057	4.34072	1.42015e-05	0.000134262	533248	CCDC88A	coiled-coil domain containing 88A
ENSBTAG00000017448	2749.64	1.4755	0.388198	3.8009	0.000144172	0.000973966	511566	EFEMP1	EGF containing fibulin extracellular matrix protein 1
ENSBTAG00000012394	550.183	-1.15091	0.316426	-3.63723	0.000275589	0.00168123	525800	CCDC85A	coiled-coil domain containing 85A
ENSBTAG00000009694	179.422	-1.16865	0.255404	-4.57568	4.74668e-06	5.17143e-05	614986	PUS10	pseudouridine synthase 10
ENSBTAG00000054531	10.4135	-1.75982	0.622824	-2.82555	0.00471991	0.0179392	538151	KIAA1841	KIAA1841 ortholog
ENSBTAG00000000157	92.5719	-1.1553	0.30635	-3.77118	0.000162476	0.00107413	507644	CCDC138	coiled-coil domain containing 138
ENSBTAG00000054241	543.878	-1.97267	0.597245	-3.30296	0.000956714	0.00480328	100300896	LOC100300896	sulfotransferase 1C4
ENSBTAG00000012637	346.365	-1.42311	0.297114	-4.78978	1.66964e-06	2.07965e-05	515133	ECRG4	ECRG4 augurin precursor
ENSBTAG00000007895	1110.19	-1.20025	0.278203	-4.31428	1.60125e-05	0.000147988	514255	SLC20A1	solute carrier family 20 member 1
ENSBTAG00000047029	400.789	2.21476	0.573425	3.86234	0.000112308	0.000785385	NA	NA	NA
ENSBTAG00000045514	37.2139	8.58781	2.523	3.40381	0.000664533	0.00353105	NA	NA	NA
ENSBTAG00000002866	475.488	1.3685	0.199634	6.85506	7.12828e-12	3.42573e-10	613376	RPIA	ribose 5-phosphate isomerase A
ENSBTAG00000004364	103.088	1.99985	0.384915	5.19557	2.04091e-07	3.26339e-06	541205	THNSL2	threonine synthase like 2
ENSBTAG00000002542	1215.68	1.04241	0.236392	4.40965	1.03539e-05	0.000102012	507166	KRCC1	lysine rich coiled-coil 1
ENSBTAG00000042600	9.19666	-2.85678	0.767924	-3.72013	0.000199121	0.00127734	112448933	LOC112448933	small nucleolar RNA SNORD94
ENSBTAG00000024000	726.479	-1.66131	0.218818	-7.59222	3.14469e-14	2.3451e-12	616225	ATOH8	atonal bHLH transcription factor 8
ENSBTAG00000020873	4612.21	-1.42766	0.306127	-4.66362	3.10695e-06	3.55276e-05	527403	MAT2A	methionine adenosyltransferase 2A
ENSBTAG00000021934	1345.51	1.72628	0.511193	3.37696	0.000732913	0.00382392	614455	RETSAT	retinol saturase
ENSBTAG00000049341	796.564	-1.38985	0.295247	-4.70742	2.50875e-06	2.98104e-05	786476	SERTAD2	SERTA domain containing 2
ENSBTAG00000016717	218.825	-1.00402	0.308699	-3.25243	0.00114422	0.00556386	540684	CEP68	centrosomal protein 68
ENSBTAG00000000141	1105.08	1.2078	0.386005	3.12898	0.00175414	0.00797593	615964	NFU1	NFU1 iron-sulfur cluster scaffold
ENSBTAG00000001662	361.459	-1.92728	0.304353	-6.33238	2.41408e-10	8.20548e-09	510183	EHD3	EH domain containing 3
ENSBTAG00000021735	11.9661	2.77195	1.00674	2.75339	0.00589815	0.0215222	540500	GALNT14	polypeptide N-acetylgalactosaminyltransferase 14
ENSBTAG00000026111	556.279	-1.67148	0.372733	-4.48439	7.31224e-06	7.5754e-05	616148	LBH	LBH regulator of WNT signaling pathway
ENSBTAG00000007378	67.0805	1.85813	0.50429	3.68465	0.000229016	0.0014408	515213	CLIP4	CAP-Gly domain containing linker protein family member 4
ENSBTAG00000031347	21.9205	-1.72773	0.461152	-3.74655	0.000179285	0.00116684	616408	SPDYA	speedy/RINGO cell cycle regulator family member A
ENSBTAG00000023929	3077.22	-1.48365	0.336697	-4.40648	1.05065e-05	0.000103162	509889	FOSL2	FOS like 2, AP-1 transcription factor subunit
ENSBTAG00000049389	38.824	1.03492	0.366189	2.82619	0.00471059	0.0179116	782407	CCDC121	coiled-coil domain containing 121
ENSBTAG00000018156	112.57	-2.38457	0.248178	-9.6083	7.37585e-22	2.32017e-19	508550	KRTCAP3	keratinocyte associated protein 3
ENSBTAG00000051104	348.538	1.78434	0.270008	6.60845	3.88372e-11	1.58472e-09	507586	CGREF1	cell growth regulator with EF-hand domain 1
ENSBTAG00000018576	15.119	-3.67904	0.936706	-3.92763	8.57853e-05	0.000624652	100126171	DPYSL5	dihydropyrimidinase like 5
ENSBTAG00000051102	1429.74	2.216	0.416364	5.32227	1.02482e-07	1.77304e-06	519188	KCNK3	potassium two pore domain channel subfamily K member 3
ENSBTAG00000005041	30.4856	1.58401	0.506626	3.1266	0.00176843	0.00802822	617324	CIB4	calcium and integrin binding family member 4
ENSBTAG00000010083	3603.34	1.32555	0.290961	4.55577	5.21941e-06	5.63462e-05	281811	HADHB	hydroxyacyl-CoA dehydrogenase trifunctional multienzyme complex subunit beta
ENSBTAG00000015038	4908.52	1.53006	0.231172	6.61871	3.62353e-11	1.49264e-09	281810	HADHA	hydroxyacyl-CoA dehydrogenase trifunctional multienzyme complex subunit alpha
ENSBTAG00000015037	52.6629	1.10194	0.412621	2.67059	0.00757175	0.0264324	783429	GAREM2	GRB2 associated regulator of MAPK1 subtype 2
ENSBTAG00000007888	383.797	-2.31286	0.458626	-5.04302	4.58248e-07	6.6656e-06	517590	EFR3B	EFR3 homolog B
ENSBTAG00000003405	83.8915	1.19536	0.332121	3.59918	0.000319221	0.0019064	508875	TP53I3	tumor protein p53 inducible protein 3
ENSBTAG00000008505	21.4584	4.40753	1.45986	3.01914	0.00253497	0.0107838	494004	APOB	apolipoprotein B
ENSBTAG00000008113	602.881	2.16255	0.390534	5.53741	3.06971e-08	6.22728e-07	539430	OSR1	odd-skipped related transcription factor 1
ENSBTAG00000004948	468.442	3.326	0.580685	5.72772	1.01791e-08	2.35755e-07	539071	LRATD1	LRAT domain containing 1
ENSBTAG00000016045	625.365	-1.61022	0.2878	-5.59492	2.20721e-08	4.66263e-07	352960	TRIB2	tribbles pseudokinase 2
ENSBTAG00000001927	18.4218	-1.9159	0.572469	-3.34672	0.000817731	0.00421435	508327	ATP6V1C2	ATPase H+ transporting V1 subunit C2
ENSBTAG00000004256	1330.14	-1.15706	0.295209	-3.91947	8.8745e-05	0.000642018	281365	ODC1	ornithine decarboxylase 1
ENSBTAG00000047431	11.2445	-4.55056	1.03808	-4.38365	1.16708e-05	0.000112739	112448922	LOC112448922	small nucleolar RNA SNORA42/SNORA80 family
ENSBTAG00000008232	2158.62	-1.59057	0.26918	-5.90893	3.44347e-09	8.87861e-08	541268	DAB2IP	DAB2 interacting protein
ENSBTAG00000005525	1287.42	-2.51648	0.474686	-5.30135	1.14951e-07	1.9536e-06	541261	LHX6	LIM homeobox 6
ENSBTAG00000040296	52.1161	-1.71049	0.582232	-2.93781	0.00330542	0.0134685	519193	GPR21	G protein-coupled receptor 21
ENSBTAG00000014391	7.03407	-6.36307	1.82859	-3.47977	0.000501842	0.00279536	786516	CRB2	crumbs cell polarity complex component 2
ENSBTAG00000048688	74.4214	2.35624	0.711147	3.31329	0.000922044	0.0046576	NA	NA	NA
ENSBTAG00000023860	2.07572	4.4239	1.53288	2.88601	0.00390155	0.0153971	NA	NA	NA
ENSBTAG00000051436	3.87806	5.31644	1.45531	3.65313	0.000259059	0.00159595	NA	NA	NA
ENSBTAG00000049695	24.1482	1.85583	0.473763	3.9172	8.95818e-05	0.000646851	100337389	LMX1B	LIM homeobox transcription factor 1 beta
ENSBTAG00000011810	2972.29	1.21693	0.293793	4.14212	3.44104e-05	0.000283222	512019	ANGPTL2	angiopoietin like 2
ENSBTAG00000012736	30.7365	1.52566	0.573606	2.65977	0.00781943	0.0271382	505680	PTRH1	peptidyl-tRNA hydrolase 1 homolog
ENSBTAG00000015375	2035.38	-2.27298	0.246994	-9.20256	3.49526e-20	8.60663e-18	515820	SH2D3C	SH2 domain containing 3C
ENSBTAG00000008997	14665.4	-2.00492	0.156535	-12.8081	1.47612e-37	4.2564e-34	615844	ENG	endoglin
ENSBTAG00000006305	1124.48	2.3038	0.433727	5.31163	1.08648e-07	1.86666e-06	280715	AK1	adenylate kinase 1
ENSBTAG00000030608	365.413	1.03843	0.363919	2.85346	0.00432465	0.0166824	NA	NA	NA
ENSBTAG00000038139	1438.76	2.39957	0.358011	6.70251	2.04873e-11	8.92824e-10	516122	CERCAM	cerebral endothelial cell adhesion molecule
ENSBTAG00000010195	1735.34	-1.64721	0.208311	-7.90746	2.62702e-15	2.6579e-13	505353	PKN3	protein kinase N3
ENSBTAG00000012484	540.611	1.38373	0.330373	4.18841	2.8092e-05	0.000238012	327707	ENDOG	endonuclease G
ENSBTAG00000038831	749.377	1.1198	0.259655	4.31267	1.61297e-05	0.000148912	540828	PHYHD1	phytanoyl-CoA dioxygenase domain containing 1
ENSBTAG00000010626	2585.34	-1.04927	0.222841	-4.70858	2.49445e-06	2.96608e-05	504750	SH3GLB2	SH3 domain containing GRB2 like, endophilin B2
ENSBTAG00000030521	922.742	-1.23912	0.43592	-2.84253	0.00447576	0.0171659	782019	IER5L	immediate early response 5 like
ENSBTAG00000002936	1337.11	1.59976	0.370764	4.31477	1.5977e-05	0.000147896	534258	PRRX2	paired related homeobox 2
ENSBTAG00000019453	650.514	3.65916	0.555795	6.58365	4.59041e-11	1.8384e-09	282019	PTGES	prostaglandin E synthase
ENSBTAG00000020747	2747.92	-1.20868	0.346293	-3.49034	0.000482401	0.0027001	280726	ASS1	argininosuccinate synthase 1
ENSBTAG00000020791	3844.69	-1.26046	0.223537	-5.63873	1.71311e-08	3.75172e-07	520454	RAPGEF1	Rap guanine nucleotide exchange factor 1
ENSBTAG00000007235	259.874	3.27947	0.510289	6.42668	1.30421e-10	4.71068e-09	523720	NTNG2	netrin G2
ENSBTAG00000000054	1006.55	-1.21172	0.193761	-6.25368	4.00905e-10	1.28923e-08	512086	SNAPC4	small nuclear RNA activating complex polypeptide 4
ENSBTAG00000022799	3662.11	-2.13575	0.369647	-5.77782	7.56765e-09	1.8109e-07	767866	NOTCH1	notch receptor 1
ENSBTAG00000030278	12649.9	-2.17579	0.173929	-12.5096	6.61382e-36	1.43032e-32	613671	EGFL7	EGF like domain multiple 7
ENSBTAG00000025161	17619	1.66389	0.63308	2.62825	0.00858259	0.0291781	512112	AGPAT2	1-acylglycerol-3-phosphate O-acyltransferase 2
ENSBTAG00000048781	14968.7	1.06488	0.411125	2.59017	0.00959291	0.0318922	NA	NA	NA
ENSBTAG00000030281	387.269	-2.01717	0.464621	-4.34154	1.4149e-05	0.000133986	NA	NA	NA
ENSBTAG00000012525	43.658	-1.34505	0.391939	-3.43179	0.000599619	0.0032348	515340	ABO	ABO, alpha 1-3-N-acetylgalactosaminyltransferase and alpha 1-3-galactosyltransferase
ENSBTAG00000043016	2.26163	-4.07685	1.49339	-2.72992	0.00633489	0.0227906	112448904	LOC112448904	small nucleolar RNA SNORD36
ENSBTAG00000043341	8.25554	-2.26553	0.791857	-2.86103	0.00422264	0.0163692	112448905	LOC112448905	small nucleolar RNA SNORD36
ENSBTAG00000001824	150.779	-1.06009	0.409732	-2.58727	0.00967387	0.0320997	510658	SLC2A6	solute carrier family 2 member 6
ENSBTAG00000013242	5.85297	-4.31802	1.13958	-3.78914	0.000151169	0.00101195	614755	MYMK	myomaker, myoblast fusion factor
ENSBTAG00000007492	156.295	-2.71845	0.332514	-8.17543	2.94813e-16	3.69606e-14	526780	ADAMTSL2	ADAMTS like 2
ENSBTAG00000047998	13372.5	1.4186	0.320854	4.42133	9.80945e-06	9.72962e-05	100848491	COL5A1	collagen type V alpha 1 chain
ENSBTAG00000048155	390.966	3.38393	1.03777	3.26078	0.00111106	0.00543159	497016	FCN1	ficolin 1
ENSBTAG00000000933	77.6261	-2.68136	0.497655	-5.388	7.12479e-08	1.28268e-06	618673	CCDC183	coiled-coil domain containing 183
ENSBTAG00000021550	105.99	-2.1815	0.454626	-4.79844	1.59902e-06	1.99745e-05	515379	MAMDC4	MAM domain containing 4
ENSBTAG00000010497	1044.52	-1.26743	0.119476	-10.6082	2.72888e-26	1.74861e-23	512355	TRAF2	TNF receptor associated factor 2
ENSBTAG00000030296	7.78313	-2.90638	1.07453	-2.70479	0.00683472	0.0242758	514980	LCNL1	lipocalin like 1
ENSBTAG00000046516	50.2151	-1.24294	0.405025	-3.06879	0.00214924	0.00941368	100036592	FUT7	fucosyltransferase 7
ENSBTAG00000048125	580.23	2.16397	0.435122	4.97325	6.58405e-07	9.12014e-06	100126045	ENTPD2	ectonucleoside triphosphate diphosphohydrolase 2
ENSBTAG00000047061	709.719	-1.17574	0.228631	-5.14251	2.71099e-07	4.18775e-06	513873	NDOR1	NADPH dependent diflavin oxidoreductase 1
ENSBTAG00000046379	14.9025	-2.80596	0.69086	-4.06154	4.87493e-05	0.000383893	100299927	SLC34A3	solute carrier family 34 member 3
ENSBTAG00000023787	395.338	-1.17424	0.300605	-3.90624	9.37428e-05	0.000672206	618444	TOR4A	torsin family 4 member A
ENSBTAG00000046122	301.794	-2.24206	0.343606	-6.52508	6.79644e-11	2.61883e-09	100299743	NRARP	NOTCH regulated ankyrin repeat protein
ENSBTAG00000023788	155.197	-1.18882	0.466148	-2.5503	0.0107629	0.0349953	618437	EXD3	exonuclease 3'-5' domain containing 3
ENSBTAG00000012121	123.104	-1.30693	0.441374	-2.96105	0.00306591	0.0126807	523157	NOXA1	NADPH oxidase activator 1
ENSBTAG00000030246	32.5215	3.60611	1.10808	3.25437	0.00113646	0.00553387	515532	ENTPD8	ectonucleoside triphosphate diphosphohydrolase 8
ENSBTAG00000012126	270.485	-1.33064	0.326512	-4.07534	4.5948e-05	0.000365156	536255	PNPLA7	patatin like phospholipase domain containing 7
ENSBTAG00000000892	26.1641	-1.26381	0.495028	-2.55301	0.0106797	0.0347835	782472	CGAS	cyclic GMP-AMP synthase
ENSBTAG00000014534	107881	1.18608	0.254688	4.657	3.2085e-06	3.66646e-05	282220	EEF1A1	eukaryotic translation elongation factor 1 alpha 1
ENSBTAG00000013222	663.606	1.05041	0.371664	2.82623	0.00470999	0.0179116	534043	CD109	CD109 molecule
ENSBTAG00000000053	335.864	-1.57053	0.39559	-3.97009	7.18461e-05	0.000536867	514193	FILIP1	filamin A interacting protein 1
ENSBTAG00000037429	11.831	-1.90923	0.715147	-2.66971	0.00759176	0.0264808	317707	HTR1B	5-hydroxytryptamine receptor 1B
ENSBTAG00000055014	194.66	-1.37665	0.350005	-3.93321	8.38186e-05	0.000613688	785404	SH3BGRL2	SH3 domain binding glutamate rich protein like 2
ENSBTAG00000049321	35.6883	1.35427	0.374687	3.6144	0.00030104	0.00181221	NA	NA	NA
ENSBTAG00000000679	571.185	1.53245	0.222569	6.88529	5.76709e-12	2.82653e-10	505648	PGM3	phosphoglucomutase 3
ENSBTAG00000005681	1075.34	2.3101	0.523008	4.41694	1.00106e-05	9.89114e-05	540985	ME1	malic enzyme 1
ENSBTAG00000052055	6.69341	-3.00028	1.12063	-2.67732	0.00742129	0.0259647	614940	PRSS35	serine protease 35
ENSBTAG00000003921	5.74328	-2.78116	1.0887	-2.55458	0.0106316	0.0346421	535392	SOGA3	SOGA family member 3
ENSBTAG00000003919	189.146	1.0617	0.31807	3.33794	0.000844032	0.00432413	100140348	KIAA0408	KIAA0408
ENSBTAG00000003887	3573.07	2.04967	0.326105	6.28529	3.27235e-10	1.07429e-08	536284	ECHDC1	ethylmalonyl-CoA decarboxylase 1
ENSBTAG00000000919	107.874	-2.53106	0.41412	-6.11189	9.84564e-10	2.83899e-08	538619	HEY2	hes related family bHLH transcription factor with YRPW motif 2
ENSBTAG00000021587	82.6068	1.09421	0.360861	3.03223	0.00242751	0.0104085	505300	SMPDL3A	sphingomyelin phosphodiesterase acid like 3A
ENSBTAG00000033803	106.597	5.65879	0.799624	7.07681	1.47509e-12	8.05066e-11	777787	FABP7	fatty acid binding protein 7
ENSBTAG00000004394	331.46	1.23898	0.393219	3.15086	0.0016279	0.00748851	615798	PKIB	cAMP-dependent protein kinase inhibitor beta
ENSBTAG00000012931	357.303	-2.01906	0.409984	-4.92474	8.44737e-07	1.14267e-05	100125240	PLN	phospholamban
ENSBTAG00000033460	82.4447	-2.06646	0.36884	-5.6026	2.11166e-08	4.49199e-07	783627	FAM162B	family with sequence similarity 162 member B
ENSBTAG00000005205	703.871	1.29007	0.196738	6.55731	5.47881e-11	2.14941e-09	514028	DSE	dermatan sulfate epimerase
ENSBTAG00000033429	74.4444	1.28944	0.522031	2.47005	0.0135095	0.042045	777592	FAM229B	family with sequence similarity 229 member B
ENSBTAG00000016627	19.3116	-1.89793	0.66856	-2.83883	0.00452791	0.0173313	531488	WASF1	WASP family member 1
ENSBTAG00000003015	795.918	1.13147	0.263024	4.30179	1.69426e-05	0.0001555	538226	SESN1	sestrin 1
ENSBTAG00000023792	2187.19	-1.39995	0.502045	-2.78849	0.00529543	0.0197213	NA	NA	NA
ENSBTAG00000019175	325.938	1.12826	0.267058	4.22478	2.39175e-05	0.000209517	537433	SOBP	sine oculis binding protein homolog
ENSBTAG00000021398	149.088	1.31517	0.210613	6.24448	4.25213e-10	1.35982e-08	613695	MTRES1	mitochondrial transcription rescue factor 1
ENSBTAG00000052465	44.2033	-2.57214	0.877465	-2.93133	0.00337517	0.0136786	767920	CD24	CD24 molecule
ENSBTAG00000046017	26.252	3.23725	0.598974	5.40466	6.49304e-08	1.18e-06	100139174	POPDC3	popeye domain containing 3
ENSBTAG00000051738	18.6347	-2.6566	0.625297	-4.24854	2.15166e-05	0.000190707	NA	NA	NA
ENSBTAG00000005301	9.02436	-3.10682	1.01159	-3.07123	0.00213177	0.00935329	615481	KLHL32	kelch like family member 32
ENSBTAG00000049129	39.6566	1.80536	0.728608	2.47782	0.0132188	0.0412935	NA	NA	NA
ENSBTAG00000001803	57.8739	-2.84836	0.523695	-5.43898	5.35866e-08	9.94745e-07	615499	FHL5	four and a half LIM domains 5
ENSBTAG00000003455	118.018	-1.62896	0.367476	-4.43284	9.30014e-06	9.2953e-05	516065	ANKRD6	ankyrin repeat domain 6
ENSBTAG00000054523	20.1753	-1.68456	0.680239	-2.47642	0.0132706	0.0413981	100299449	CNR1	cannabinoid receptor 1
ENSBTAG00000048655	852.314	2.50244	0.312447	8.00916	1.15498e-15	1.27276e-13	281363	NT5E	5'-nucleotidase ecto
ENSBTAG00000010229	513.343	2.32391	0.571611	4.06554	4.79208e-05	0.000377712	NA	NA	NA
ENSBTAG00000054952	1704.07	1.6284	0.281161	5.79171	6.96736e-09	1.68827e-07	NA	NA	NA
ENSBTAG00000012403	31.3106	3.83384	1.0933	3.50666	0.000453764	0.00256555	513608	ARG1	arginase 1
ENSBTAG00000019460	424.777	3.41259	0.716712	4.76145	1.92206e-06	2.35673e-05	507076	MOXD1	monooxygenase DBH like 1
ENSBTAG00000021827	109.661	-3.19607	0.67788	-4.71479	2.41955e-06	2.88893e-05	510873	TCF21	transcription factor 21
ENSBTAG00000004269	2429.01	-1.15406	0.336861	-3.42593	0.000612701	0.00329101	515854	SGK1	serum/glucocorticoid regulated kinase 1
ENSBTAG00000012074	14.4239	2.13154	0.800251	2.66359	0.00773108	0.02689	317776	MYB	MYB proto-oncogene, transcription factor
ENSBTAG00000020097	173.652	3.67845	0.714377	5.14918	2.61632e-07	4.05964e-06	509485	PERP	p53 apoptosis effector related to PMP22
ENSBTAG00000017370	69.5602	-3.40673	0.744087	-4.57841	4.68527e-06	5.11419e-05	522232	ARFGEF3	ARFGEF family member 3
ENSBTAG00000052619	100.38	-1.87033	0.509285	-3.67246	0.000240227	0.0014961	NA	NA	NA
ENSBTAG00000001747	250.773	1.40426	0.366037	3.83639	0.000124854	0.00086266	515730	PEX3	peroxisomal biogenesis factor 3
ENSBTAG00000001752	600.27	2.2344	0.292279	7.64474	2.09371e-14	1.61711e-12	515729	FUCA2	alpha-L-fucosidase 2
ENSBTAG00000054706	5.86027	-2.97405	1.21485	-2.44808	0.014362	0.0442681	NA	NA	NA
ENSBTAG00000038112	158.868	2.33459	0.509177	4.58502	4.53933e-06	4.97807e-05	100850276	LOC100850276	UL16-binding protein 3-like
ENSBTAG00000051913	640.716	1.50576	0.260964	5.77001	7.92662e-09	1.88896e-07	535975	UST	uronyl 2-sulfotransferase
ENSBTAG00000026586	62.2591	-1.78431	0.537534	-3.31944	0.000901988	0.00457097	617148	PPP1R14C	protein phosphatase 1 regulatory inhibitor subunit 14C
ENSBTAG00000009679	556.101	-1.67091	0.323968	-5.15764	2.50084e-07	3.90497e-06	525772	PLEKHG1	pleckstrin homology and RhoGEF domain containing G1
ENSBTAG00000007159	91.6854	1.59177	0.402938	3.9504	7.80196e-05	0.000577585	407238	ESR1	estrogen receptor 1
ENSBTAG00000043975	530.705	-1.55527	0.276837	-5.61801	1.93173e-08	4.15166e-07	782134	MYCT1	MYC target 1
ENSBTAG00000048759	56.6055	-1.14047	0.314081	-3.63112	0.000282196	0.00171509	NA	NA	NA
ENSBTAG00000000817	125.433	-1.46744	0.305003	-4.81122	1.50009e-06	1.89025e-05	518435	SYNJ2	synaptojanin 2
ENSBTAG00000011509	177.666	-1.43381	0.382431	-3.74919	0.00017741	0.00115651	519860	SERAC1	serine active site containing 1
ENSBTAG00000005083	240.629	-1.0723	0.362468	-2.95833	0.00309313	0.0127719	100294795	TULP4	TUB like protein 4
ENSBTAG00000003938	543.49	3.41672	0.432602	7.89807	2.83256e-15	2.83273e-13	100850256	FNDC1	fibronectin type III domain containing 1
ENSBTAG00000006523	2232.11	2.08963	0.251851	8.29711	1.06679e-16	1.52533e-14	281496	SOD2	superoxide dismutase 2
ENSBTAG00000031724	5.37118	-4.19546	1.27925	-3.27964	0.00103941	0.00514382	783010	MAS1	MAS1 proto-oncogene, G protein-coupled receptor
ENSBTAG00000008540	20.6459	7.73732	3.22774	2.39713	0.0165242	0.0494866	519461	SLC22A1	solute carrier family 22 member 1
ENSBTAG00000039080	117.874	1.90322	0.657219	2.89587	0.00378112	0.0150005	535665	SLC22A3	solute carrier family 22 member 3
ENSBTAG00000001271	232.269	10.5074	1.88781	5.5659	2.60799e-08	5.39723e-07	280897	PLG	plasminogen
ENSBTAG00000027879	3229.78	1.53819	0.462656	3.3247	0.000885125	0.00450266	767977	MPC1	mitochondrial pyruvate carrier 1
ENSBTAG00000005557	4639.63	-1.48294	0.256601	-5.77914	7.50815e-09	1.80164e-07	504856	AFDN	afadin, adherens junction formation factor
ENSBTAG00000007694	189.794	-2.02221	0.677326	-2.98559	0.00283036	0.0118567	616884	KIF25	kinesin family member 25
ENSBTAG00000031532	2306.5	4.20937	0.692414	6.07926	1.20739e-09	3.43005e-08	NA	NA	NA
ENSBTAG00000013176	376.025	1.80229	0.456561	3.94754	7.8959e-05	0.00058404	615490	SMOC2	SPARC related modular calcium binding 2
ENSBTAG00000018810	1269.45	2.21022	0.538214	4.10659	4.01548e-05	0.000324938	338092	THBS2	thrombospondin 2
ENSBTAG00000003929	1141.82	-1.22856	0.176311	-6.96813	3.21178e-12	1.65378e-10	507648	PHF10	PHD finger protein 10
ENSBTAG00000000918	497.025	-1.21852	0.250894	-4.85672	1.19346e-06	1.55131e-05	512804	ERMARD	ER membrane associated RNA degradation
ENSBTAG00000031476	2192.6	-2.4074	0.408176	-5.89794	3.68069e-09	9.40614e-08	788775	DLL1	delta like canonical Notch ligand 1
ENSBTAG00000035858	614.282	-1.16639	0.317076	-3.6786	0.000234519	0.00146742	616704	MCC	MCC regulator of WNT signaling pathway
ENSBTAG00000014750	854.667	-1.12118	0.170568	-6.57319	4.92476e-11	1.94528e-09	519867	EPB41L4A	erythrocyte membrane protein band 4.1 like 4A
ENSBTAG00000014027	52.2016	-1.32337	0.454985	-2.9086	0.00363056	0.0145164	539023	TRIM36	tripartite motif containing 36
ENSBTAG00000017442	238.192	1.7627	0.450155	3.91577	9.01166e-05	0.000650441	514462	CDO1	cysteine dioxygenase type 1
ENSBTAG00000007840	1205.55	-1.20912	0.206623	-5.85183	4.86191e-09	1.21731e-07	407159	HMGCR	3-hydroxy-3-methylglutaryl-CoA reductase
ENSBTAG00000000897	484.482	1.82035	0.234759	7.7541	8.89708e-15	7.69641e-13	782315	IQGAP2	IQ motif containing GTPase activating protein 2
ENSBTAG00000020205	91.3521	-1.90005	0.295556	-6.42872	1.28682e-10	4.65758e-09	107131388	PDE8B	phosphodiesterase 8B
ENSBTAG00000002255	48.3049	8.23897	1.92287	4.28472	1.82969e-05	0.000165736	497025	BHMT	betaine--homocysteine S-methyltransferase
ENSBTAG00000008386	1576.15	1.04178	0.300256	3.46964	0.000521162	0.00287703	100138870	CLPX	caseinolytic mitochondrial matrix peptidase chaperone subunit
ENSBTAG00000051359	198.949	2.13327	0.464914	4.58851	4.46411e-06	4.91307e-05	NA	NA	NA
ENSBTAG00000006440	351.982	2.34886	0.420524	5.58555	2.32964e-08	4.87955e-07	541098	IGDCC4	immunoglobulin superfamily DCC subclass member 4
ENSBTAG00000043377	12.8605	-2.28925	0.64606	-3.5434	0.000395004	0.00227647	112448603	LOC112448603	small nucleolar RNA SNORD16
ENSBTAG00000000625	1013.91	-1.41331	0.263585	-5.36187	8.23663e-08	1.46607e-06	511279	SMAD6	SMAD family member 6
ENSBTAG00000005565	387.94	1.35568	0.22012	6.15882	7.32869e-10	2.17859e-08	617615	CLN6	CLN6 transmembrane ER protein
ENSBTAG00000008380	838.86	2.18294	0.337655	6.465	1.01296e-10	3.75271e-09	523755	ITGA11	integrin subunit alpha 11
ENSBTAG00000005994	11.166	2.05158	0.827818	2.4783	0.0132009	0.0412775	513571	SPESP1	sperm equatorial segment protein 1
ENSBTAG00000001405	886.17	1.10748	0.428022	2.58743	0.00966951	0.0320913	281195	GLCE	glucuronic acid epimerase
ENSBTAG00000003915	814.455	1.19641	0.393384	3.04133	0.00235535	0.0101393	787569	LARP6	La ribonucleoprotein 6, translational regulator
ENSBTAG00000010944	53.1608	1.49665	0.472803	3.16548	0.00154828	0.0071795	511727	LRRC49	leucine rich repeat containing 49
ENSBTAG00000019734	1594.44	2.33102	0.340775	6.84034	7.90078e-12	3.77601e-10	508656	CD276	CD276 molecule
ENSBTAG00000018422	480.86	-1.82327	0.274482	-6.64258	3.08241e-11	1.29754e-09	507427	RIPK3	receptor interacting serine/threonine kinase 3
ENSBTAG00000018419	1434.22	-2.17626	0.264158	-8.23846	1.74439e-16	2.32152e-14	788151	ADCY4	adenylate cyclase 4
ENSBTAG00000010236	97.832	2.02115	0.509262	3.96878	7.22413e-05	0.0005392	528834	CIDEB	cell death inducing DFFA like effector b
ENSBTAG00000003920	43.9907	-1.29799	0.428033	-3.03245	0.00242579	0.0104063	407997	TGM1	transglutaminase 1
ENSBTAG00000002710	32.2243	-1.54502	0.420858	-3.67112	0.000241493	0.0015029	539477	TSSK4	testis specific serine kinase 4
ENSBTAG00000002705	19.4631	-3.70089	0.624884	-5.92253	3.17023e-09	8.22312e-08	516291	REC8	REC8 meiotic recombination protein
ENSBTAG00000021394	126.718	-2.1999	0.30215	-7.28082	3.31805e-13	2.06495e-11	510040	FITM1	fat storage inducing transmembrane protein 1
ENSBTAG00000011934	5505.95	2.66203	0.695797	3.82587	0.000130309	0.000896057	282856	PCK2	phosphoenolpyruvate carboxykinase 2, mitochondrial
ENSBTAG00000017665	1884.34	1.20204	0.292914	4.10375	4.0651e-05	0.000328339	281360	DHRS4	dehydrogenase/reductase (SDR family) member 4
ENSBTAG00000007104	15.7721	-2.46963	0.850851	-2.90254	0.00370153	0.0147558	781073	JPH4	junctophilin 4
ENSBTAG00000007053	77.9939	-1.59562	0.500505	-3.18802	0.00143252	0.00671655	539758	ZFHX2	zinc finger homeobox 2
ENSBTAG00000019692	2061.14	1.09306	0.245786	4.44722	8.699e-06	8.75517e-05	767601	BCL2L2	BCL2 like 2
ENSBTAG00000037679	295.423	1.24061	0.262942	4.71821	2.37931e-06	2.84482e-05	527187	PPP1R3E	protein phosphatase 1 regulatory subunit 3E
ENSBTAG00000011349	126.403	-1.23186	0.340573	-3.61704	0.00029799	0.00179698	535046	CDH24	cadherin 24
ENSBTAG00000012724	439.999	-1.38842	0.293238	-4.73479	2.19281e-06	2.65671e-05	519937	AJUBA	ajuba LIM protein
ENSBTAG00000014824	10582.3	1.95414	0.274763	7.11208	1.14308e-12	6.33861e-11	281915	MMP14	matrix metallopeptidase 14
ENSBTAG00000004694	13.6338	-1.59589	0.600181	-2.65902	0.00783688	0.0271879	282656	RPGRIP1	RPGR interacting protein 1
ENSBTAG00000000843	6537.84	1.08498	0.390686	2.7771	0.00548457	0.0202713	515063	NDRG2	NDRG family member 2
ENSBTAG00000004950	1858.16	1.34374	0.366427	3.66715	0.000245265	0.00152091	280720	BRB	brain ribonuclease
ENSBTAG00000008793	464.779	-2.04967	0.442905	-4.62779	3.69587e-06	4.14671e-05	282340	RNASE1	ribonuclease, RNase A family, 1 (pancreatic)
ENSBTAG00000032869	86.5466	-2.95437	0.504245	-5.85901	4.65634e-09	1.16753e-07	100140137	RNASE10	ribonuclease A family member 10 (inactive)
ENSBTAG00000001183	19.4658	1.22254	0.492738	2.48111	0.0130974	0.0410578	100141057	KLHL33	kelch like family member 33
ENSBTAG00000025666	18.5103	-3.58244	0.62254	-5.75455	8.68721e-09	2.05324e-07	112448430	LOC112448430	40S ribosomal protein S29 pseudogene
ENSBTAG00000008466	28.6718	-1.43379	0.425984	-3.36583	0.000763124	0.00396719	615932	CCNB1IP1	cyclin B1 interacting protein 1
ENSBTAG00000025634	14.1791	1.71965	0.715852	2.40224	0.0162948	0.0489515	786165	FMN1	formin 1
ENSBTAG00000016826	27.6018	1.69749	0.706287	2.4034	0.0162433	0.0488514	525734	GPR176	G protein-coupled receptor 176
ENSBTAG00000019076	157.787	1.69601	0.406608	4.17113	3.03099e-05	0.00025382	539224	PAK6	p21 (RAC1) activated kinase 6
ENSBTAG00000019079	136.242	-1.46158	0.589471	-2.47948	0.0131575	0.0411746	508888	PLCB2	phospholipase C beta 2
ENSBTAG00000049093	3.81125	5.29699	1.76784	2.99631	0.0027327	0.0114977	787749	PHGR1	proline/histidine/glycine-rich 1
ENSBTAG00000004420	768.72	-1.03305	0.220819	-4.67826	2.89319e-06	3.35715e-05	617684	BAHD1	bromo adjacent homology domain containing 1
ENSBTAG00000010361	3582.56	-1.27564	0.383027	-3.33042	0.000867153	0.00442294	518746	DLL4	delta like canonical Notch ligand 4
ENSBTAG00000006784	396.158	-2.44314	0.260342	-9.38436	6.32988e-21	1.82522e-18	505485	PLA2G4B	phospholipase A2, group IVB (cytosolic)
ENSBTAG00000048410	62.6901	-3.71149	0.352569	-10.527	6.48882e-26	3.62139e-23	NA	NA	NA
ENSBTAG00000006790	432.866	-3.80746	0.236146	-16.1233	1.74942e-58	3.02668e-54	531014	SPTBN5	spectrin beta, non-erythrocytic 5
ENSBTAG00000006792	5248.22	-1.84622	0.313923	-5.88114	4.07439e-09	1.03208e-07	505206	EHD4	EH domain containing 4
ENSBTAG00000004079	1924.99	1.4102	0.524684	2.68771	0.00719435	0.0253192	788468	ZNF106	zinc finger protein 106
ENSBTAG00000048958	1065.51	-1.3794	0.35194	-3.91942	8.8764e-05	0.000642018	524130	STARD9	StAR related lipid transfer domain containing 9
ENSBTAG00000005751	504.579	-1.23845	0.187782	-6.59515	4.24827e-11	1.71757e-09	538940	CDAN1	codanin 1
ENSBTAG00000004931	40.4865	-1.1409	0.432662	-2.63694	0.00836577	0.0285983	518653	POLE2	DNA polymerase epsilon 2, accessory subunit
ENSBTAG00000044049	15.9419	-2.79631	0.612959	-4.56199	5.06722e-06	5.50333e-05	100138482	ABHD12B	abhydrolase domain containing 12B
ENSBTAG00000011494	2939.59	-1.20268	0.227822	-5.27902	1.29873e-07	2.17937e-06	505472	PYGL	glycogen phosphorylase L
ENSBTAG00000003043	863.346	1.14592	0.397473	2.88302	0.00393879	0.0155016	281203	GNG2	G protein subunit gamma 2
ENSBTAG00000021944	3355.51	1.20442	0.373644	3.22344	0.00126659	0.00603837	513083	RTRAF	RNA transcription, translation and transport factor
ENSBTAG00000007638	27.4019	-1.62578	0.605602	-2.68457	0.00726231	0.0254962	534330	PIF1	PIF1 5'-to-3' DNA helicase
ENSBTAG00000008807	82.9132	-2.71996	0.57553	-4.72601	2.2897e-06	2.75673e-05	513821	FBXL22	F-box and leucine rich repeat protein 22
ENSBTAG00000010641	29.834	-1.13402	0.406684	-2.78846	0.00529595	0.0197213	530913	APH1B	aph-1 homolog B, gamma-secretase subunit
ENSBTAG00000040590	16.0346	-3.05904	0.650655	-4.70148	2.58286e-06	3.0586e-05	NA	NA	NA
ENSBTAG00000020814	466.355	1.87302	0.763785	2.45228	0.0141953	0.0438479	529849	C2CD4B	C2 calcium dependent domain containing 4B
ENSBTAG00000009615	27267.7	1.24226	0.182846	6.79403	1.09043e-11	5.01741e-10	282689	ANXA2	annexin A2
ENSBTAG00000021538	985.119	-1.92976	0.252795	-7.6337	2.28114e-14	1.74628e-12	523485	MYO1E	myosin IE
ENSBTAG00000049189	82.0733	1.57022	0.409794	3.83172	0.000127249	0.000878155	533308	LOC533308	iron-sulfur cluster scaffold homolog (E. coli)-like
ENSBTAG00000010119	67.9222	-2.28339	0.68458	-3.33546	0.00085157	0.00435372	535075	ALDH1A2	aldehyde dehydrogenase 1 family member A2
ENSBTAG00000002194	509.738	-1.20879	0.268295	-4.50547	6.62272e-06	6.96067e-05	104968465	MYZAP	myocardial zonula adherens protein
ENSBTAG00000008575	312.78	1.19404	0.418873	2.85061	0.00436356	0.0167951	517509	CGNL1	cingulin like 1
ENSBTAG00000012408	367.566	-1.21654	0.377029	-3.22665	0.0012525	0.00597946	618035	RAB27A	RAB27A, member RAS oncogene family
ENSBTAG00000025522	5.42294	-4.77809	1.77387	-2.6936	0.00706845	0.024975	100337128	UNC13C	unc-13 homolog C
ENSBTAG00000003763	56.1377	-1.78123	0.460317	-3.86957	0.000109029	0.000765235	532574	MYO5C	myosin VC
ENSBTAG00000051260	5.25032	-3.32018	1.36887	-2.4255	0.0152875	0.0464831	NA	NA	NA
ENSBTAG00000010472	288.644	1.71094	0.441176	3.87813	0.000105261	0.000742407	523131	TNFAIP8L3	TNF alpha induced protein 8 like 3
ENSBTAG00000009911	23.2234	2.35174	0.732007	3.21272	0.00131482	0.00624424	515950	HDC	histidine decarboxylase
ENSBTAG00000051898	511.449	2.42451	0.440472	5.50434	3.70548e-08	7.26031e-07	616885	FGF7	fibroblast growth factor 7
ENSBTAG00000022583	12.3186	2.91294	0.919211	3.16896	0.00152988	0.00710563	524734	SHC4	SHC adaptor protein 4
ENSBTAG00000002278	20197.2	2.36164	0.26468	8.9226	4.55453e-19	9.6095e-17	281154	FBN1	fibrillin 1
ENSBTAG00000016800	295.524	-1.58945	0.341334	-4.65657	3.21522e-06	3.67172e-05	518458	SEMA6D	semaphorin 6D
ENSBTAG00000004558	143.259	-1.56812	0.417905	-3.75234	0.000175188	0.00114549	614805	C10H15orf48	chromosome 10 C15orf48 homolog
ENSBTAG00000036401	52.2188	-2.34215	0.534732	-4.38004	1.18659e-05	0.000114369	100313003	MIR147	microRNA mir-147
ENSBTAG00000005586	652.648	2.17617	0.35042	6.21018	5.2923e-10	1.63796e-08	414732	GATM	glycine amidinotransferase
ENSBTAG00000020934	350.612	-1.1785	0.275329	-4.28033	1.86618e-05	0.0001686	512726	SHF	Src homology 2 domain containing F
ENSBTAG00000016239	240.954	5.57936	0.860089	6.48696	8.7588e-11	3.30865e-09	514414	DUOXA2	dual oxidase maturation factor 2
ENSBTAG00000016234	334.768	6.1681	1.24692	4.94668	7.54906e-07	1.03083e-05	785698	DUOX2	dual oxidase 2
ENSBTAG00000025496	878.775	2.00227	0.454277	4.40758	1.0453e-05	0.000102812	508954	SORD	sorbitol dehydrogenase
ENSBTAG00000040151	551.199	-1.19801	0.319848	-3.74555	0.000180002	0.00117031	286815	GCH1	GTP cyclohydrolase 1
ENSBTAG00000005141	100.258	-1.2713	0.328023	-3.87565	0.000106342	0.000748808	100337503	PELI2	pellino E3 ubiquitin protein ligase family member 2
ENSBTAG00000030824	120.928	1.31187	0.311664	4.20924	2.56227e-05	0.000220876	510525	L3HYPDH	trans-L-3-hydroxyproline dehydratase
ENSBTAG00000020729	990.707	1.65225	0.333076	4.96058	7.02846e-07	9.65841e-06	514044	DHRS7	dehydrogenase/reductase 7
ENSBTAG00000012139	384.06	2.67674	0.406504	6.58479	4.55537e-11	1.8286e-09	511371	SIX1	SIX homeobox 1
ENSBTAG00000048977	43.6927	2.91558	0.789503	3.69294	0.000221679	0.00140129	NA	NA	NA
ENSBTAG00000049091	16.1181	2.03308	0.529042	3.84294	0.000121567	0.000841964	526104	SIX4	SIX homeobox 4
ENSBTAG00000016713	77.4552	2.8312	0.505657	5.59905	2.15535e-08	4.57543e-07	539324	TMEM30B	transmembrane protein 30B
ENSBTAG00000003276	786.982	-1.25653	0.319591	-3.93169	8.4352e-05	0.000617071	518542	PRKCH	protein kinase C eta
ENSBTAG00000004430	272.506	1.10051	0.214221	5.13728	2.78748e-07	4.29441e-06	516881	SGPP1	sphingosine-1-phosphate phosphatase 1
ENSBTAG00000025450	2845.86	-2.34347	0.310763	-7.54103	4.66282e-14	3.34736e-12	540504	SYNE2	spectrin repeat containing nuclear envelope protein 2
ENSBTAG00000009641	770.146	1.34634	0.343684	3.91739	8.9513e-05	0.000646624	534382	MTHFD1	methylenetetrahydrofolate dehydrogenase, cyclohydrolase and formyltetrahydrofolate synthetase 1
ENSBTAG00000007807	2480.86	1.34916	0.336743	4.00649	6.16284e-05	0.000470328	281827	HSPA2	heat shock protein family A (Hsp70) member 2
ENSBTAG00000007809	236.227	1.02906	0.42393	2.42744	0.0152057	0.0462915	100141235	PPP1R36	protein phosphatase 1 regulatory subunit 36
ENSBTAG00000018255	5294.42	-1.34117	0.299983	-4.47084	7.79146e-06	7.98578e-05	524770	ACTN1	actinin alpha 1
ENSBTAG00000009998	5394.24	1.38761	0.330314	4.20088	2.65884e-05	0.000227829	526331	GALNT16	polypeptide N-acetylgalactosaminyltransferase 16
ENSBTAG00000008576	8.77335	-4.47729	0.920104	-4.86607	1.13842e-06	1.48985e-05	100141172	PLEKHD1	pleckstrin homology and coiled-coil domain containing D1
ENSBTAG00000001881	30.01	1.96037	0.741707	2.64306	0.00821615	0.0281985	532890	SLC10A1	solute carrier family 10 member 1
ENSBTAG00000027080	36.395	1.29627	0.520129	2.49221	0.012695	0.0400651	540307	SLC8A3	solute carrier family 8 member A3
ENSBTAG00000030595	241.048	1.15781	0.354644	3.2647	0.00109579	0.00537366	615979	COX16	cytochrome c oxidase assembly factor COX16
ENSBTAG00000015805	534.328	-2.07901	0.271089	-7.66912	1.73184e-14	1.34966e-12	787248	SIPA1L1	signal induced proliferation associated 1 like 1
ENSBTAG00000009788	95.0071	2.13677	0.726669	2.9405	0.00327687	0.0133837	785383	ACOT2	acyl-CoA thioesterase 2
ENSBTAG00000003747	684.125	1.19968	0.357538	3.35538	0.000792558	0.00410049	506263	PTGR2	prostaglandin reductase 2
ENSBTAG00000020334	110.123	1.10169	0.303405	3.63109	0.000282231	0.00171509	533096	ENTPD5	ectonucleoside triphosphate diphosphohydrolase 5 (inactive)
ENSBTAG00000018469	860.419	1.43169	0.479639	2.98494	0.00283637	0.0118732	327692	ALDH6A1	aldehyde dehydrogenase 6 family member A1
ENSBTAG00000006688	336.295	-2.31642	0.299807	-7.72637	1.10658e-14	9.32114e-13	530047	RPS6KL1	ribosomal protein S6 kinase like 1
ENSBTAG00000013983	24.8333	1.70645	0.542778	3.14391	0.00166708	0.00764434	540480	ZC2HC1C	zinc finger C2HC-type containing 1C
ENSBTAG00000004322	13983.1	1.45576	0.531625	2.73832	0.00617538	0.022328	280795	FOS	Fos proto-oncogene, AP-1 transcription factor subunit
ENSBTAG00000012004	1131.23	-1.43705	0.530479	-2.70897	0.00674934	0.024012	538957	TGFB3	transforming growth factor beta 3
ENSBTAG00000002706	299.362	1.20814	0.282908	4.27042	1.95108e-05	0.000175445	514822	GSTZ1	glutathione S-transferase zeta 1
ENSBTAG00000017489	7.54515	4.15693	1.0716	3.8792	0.000104802	0.00073977	281553	TSHR	thyroid stimulating hormone receptor
ENSBTAG00000052494	12.4787	2.70151	0.691657	3.90586	9.38912e-05	0.000672635	NA	NA	NA
ENSBTAG00000048887	78.4617	1.29036	0.440401	2.92997	0.00338999	0.0137258	NA	NA	NA
ENSBTAG00000018596	1631.41	1.09351	0.366128	2.9867	0.0028201	0.0118223	520178	PTPN21	protein tyrosine phosphatase non-receptor type 21
ENSBTAG00000009994	38.7228	-1.13675	0.458991	-2.47662	0.0132633	0.0413925	537305	EML5	EMAP like 5
ENSBTAG00000048782	11580.4	-1.37065	0.328379	-4.174	2.99293e-05	0.000251363	NA	NA	NA
ENSBTAG00000012330	5905.6	-1.0773	0.387619	-2.77927	0.00544813	0.0201578	280729	B2M	beta-2-microglobulin
ENSBTAG00000025502	13.9678	-1.77615	0.712815	-2.49174	0.012712	0.0401042	281683	CNMD	chondromodulin
ENSBTAG00000053271	11.1114	-2.20046	0.826723	-2.66166	0.00777559	0.0270131	NA	NA	NA
ENSBTAG00000048435	26.294	-1.70621	0.551536	-3.09356	0.00197773	0.00880965	107132987	LOC107132987	uncharacterized LOC107132987
ENSBTAG00000043243	54.3402	-1.48309	0.530543	-2.79542	0.00518325	0.0193809	112449172	LOC112449172	small nucleolar RNA SNORA31
ENSBTAG00000007073	45.8206	6.93128	1.83719	3.77277	0.000161448	0.00106856	508222	CPB2	carboxypeptidase B2
ENSBTAG00000053178	14.355	2.61239	0.54982	4.75136	2.02052e-06	2.46349e-05	NA	NA	NA
ENSBTAG00000002959	557.562	-1.33825	0.238869	-5.60245	2.11345e-08	4.49199e-07	505325	LRCH1	leucine rich repeats and calponin homology domain containing 1
ENSBTAG00000024964	186.55	-1.35142	0.453813	-2.97793	0.00290204	0.0121127	NA	NA	NA
ENSBTAG00000003109	39303.3	1.58585	0.157481	10.0701	7.48778e-24	3.40911e-21	510575	ITM2B	integral membrane protein 2B
ENSBTAG00000003560	72.7295	2.98192	0.604478	4.93305	8.09568e-07	1.09854e-05	NA	NA	NA
ENSBTAG00000006645	644.259	-1.18446	0.282365	-4.19479	2.73122e-05	0.000232598	782518	LPAR6	lysophosphatidic acid receptor 6
ENSBTAG00000017508	42.826	-1.99593	0.468521	-4.26006	2.04374e-05	0.000182638	540387	CYSLTR2	cysteinyl leukotriene receptor 2
ENSBTAG00000013159	832.554	-1.20268	0.134402	-8.94837	3.60765e-19	7.70567e-17	513331	PHF11	PHD finger protein 11
ENSBTAG00000018410	165.626	1.27709	0.341899	3.73527	0.000187511	0.00121321	512958	EBPL	EBP like
ENSBTAG00000053163	22.2187	-1.64626	0.509355	-3.23205	0.00122905	0.00589349	NA	NA	NA
ENSBTAG00000050990	12.8063	-2.1013	0.702117	-2.99281	0.0027642	0.0116217	NA	NA	NA
ENSBTAG00000010353	87.2952	-1.47838	0.509881	-2.89947	0.00373794	0.0148633	518075	ATP7B	ATPase copper transporting beta
ENSBTAG00000020374	547.293	-1.0477	0.294791	-3.55404	0.000379367	0.00220471	541228	THSD1	thrombospondin type 1 domain containing 1
ENSBTAG00000054111	2.1118	-3.96903	1.47026	-2.69955	0.00694337	0.0246213	101905818	LOC101905818	testis-specific Y-encoded-like protein 5
ENSBTAG00000034033	848.338	1.31363	0.306834	4.28124	1.85851e-05	0.000167994	532944	LHFPL6	LHFPL tetraspan subfamily member 6
ENSBTAG00000010949	522.868	-1.25875	0.268079	-4.69544	2.66037e-06	3.12683e-05	525806	PROSER1	proline and serine rich 1
ENSBTAG00000018232	2.61699	4.75055	1.50658	3.15319	0.00161496	0.00743887	519212	STOML3	stomatin like 3
ENSBTAG00000053045	2.3509	-4.13763	1.55798	-2.65577	0.00791286	0.0273801	NA	NA	NA
ENSBTAG00000009405	8.35533	-2.45013	0.929867	-2.63493	0.00841557	0.0287288	282102	TRPC4	transient receptor potential cation channel subfamily C member 4
ENSBTAG00000011860	727.214	-1.03176	0.13314	-7.74945	9.22937e-15	7.90482e-13	534126	SUPT20H	SPT20 homolog, SAGA complex component
ENSBTAG00000051461	1628.18	-2.73892	0.441361	-6.20561	5.4485e-10	1.6773e-08	100297762	SERTM1	serine rich and transmembrane domain containing 1
ENSBTAG00000053984	70.3583	2.15163	0.448013	4.8026	1.5662e-06	1.96496e-05	NA	NA	NA
ENSBTAG00000038495	60.9827	2.02293	0.37513	5.39261	6.9441e-08	1.25407e-06	613449	DCLK1	doublecortin like kinase 1
ENSBTAG00000034069	24.5894	4.32461	0.606987	7.12472	1.04294e-12	5.83947e-11	540081	MAB21L1	mab-21 like 1
ENSBTAG00000013984	44.6953	-1.75479	0.666426	-2.63313	0.00846019	0.028847	784635	KL	klotho
ENSBTAG00000006771	1978.06	-1.50716	0.277681	-5.42769	5.7088e-08	1.05409e-06	507622	FRY	FRY microtubule binding protein
ENSBTAG00000008271	2464.98	2.41113	0.294386	8.19037	2.60433e-16	3.3376e-14	510187	MEDAG	mesenteric estrogen dependent adipogenesis
ENSBTAG00000013201	57.1171	1.70136	0.620164	2.7434	0.00608074	0.0220455	613869	ALOX5AP	arachidonate 5-lipoxygenase activating protein
ENSBTAG00000001094	146.372	1.59304	0.49634	3.20957	0.00132935	0.00629767	616677	MTUS2	microtubule associated scaffold protein 2
ENSBTAG00000016915	2401.18	-2.12225	0.327928	-6.4717	9.69069e-11	3.61226e-09	503620	FLT1	fms related tyrosine kinase 1
ENSBTAG00000013819	36.1583	8.54582	2.4556	3.48014	0.00050116	0.00279246	518364	URAD	ureidoimidazoline (2-oxo-4-hydroxy-4-carboxy-5-) decarboxylase
ENSBTAG00000005244	2599.75	-3.63468	0.469813	-7.73643	1.02251e-14	8.71452e-13	101903585	RASL11A	RAS like family 11 member A
ENSBTAG00000019545	250.284	-1.4241	0.400511	-3.55572	0.000376944	0.00219506	785769	SPATA13	spermatogenesis associated 13
ENSBTAG00000053310	79.0895	-1.73235	0.653178	-2.65218	0.00799732	0.0276006	523616	C1QTNF9	C1q and TNF related 9
ENSBTAG00000018300	28.4999	-2.10834	0.65241	-3.23162	0.00123093	0.00589923	768037	TNFRSF19	TNF receptor superfamily member 19
ENSBTAG00000001867	276.561	-1.74098	0.412071	-4.22495	2.3899e-05	0.0002095	539378	SACS	sacsin molecular chaperone
ENSBTAG00000003314	63.9894	-1.11947	0.435525	-2.57039	0.0101583	0.0334124	509921	SKA3	spindle and kinetochore associated complex subunit 3
ENSBTAG00000038662	58.6755	-3.10929	0.661918	-4.69739	2.63509e-06	3.10768e-05	508454	GJB6	gap junction protein beta 6
ENSBTAG00000017425	28.7123	-2.38355	0.780585	-3.05354	0.00226161	0.00980164	407154	GJB2	gap junction protein beta 2
ENSBTAG00000019340	74.7626	2.0339	0.504851	4.02871	5.60833e-05	0.000435589	NA	NA	NA
ENSBTAG00000043985	113.211	-1.94547	0.489625	-3.97339	7.08571e-05	0.000530233	537184	DACH1	dachshund family transcription factor 1
ENSBTAG00000010693	1058.21	-2.0028	0.335385	-5.97164	2.34885e-09	6.2809e-08	539359	LMO7	LIM domain 7
ENSBTAG00000005299	1034.01	-1.07253	0.443323	-2.4193	0.0155505	0.0470926	281750	EDNRB	endothelin receptor type B
ENSBTAG00000008708	15.2382	-2.2886	0.791937	-2.88987	0.003854	0.0152337	522828	GPC5	glypican 5
ENSBTAG00000040347	58.9064	3.99164	0.650963	6.13191	8.68321e-10	2.54624e-08	536153	GPC6	glypican 6
ENSBTAG00000054671	155.279	3.11088	0.398907	7.7985	6.26452e-15	5.79585e-13	NA	NA	NA
ENSBTAG00000032603	92.3043	-1.53054	0.476612	-3.21129	0.00132142	0.00626526	515333	LOC515333	multidrug resistance-associated protein 4
ENSBTAG00000039374	3216.08	1.21188	0.162268	7.46841	8.11703e-14	5.5507e-12	508273	IPO5	importin 5
ENSBTAG00000004440	26.2417	-1.64202	0.511358	-3.21109	0.00132233	0.00626786	521181	SLC15A1	solute carrier family 15 member 1
ENSBTAG00000032084	143.084	1.42758	0.355807	4.01223	6.01476e-05	0.000460857	540287	GPR183	G protein-coupled receptor 183
ENSBTAG00000010672	656.562	1.20236	0.402937	2.984	0.00284506	0.0119067	614302	PCCA	propionyl-CoA carboxylase subunit alpha
ENSBTAG00000037786	28.0114	2.47539	0.594934	4.16078	3.17166e-05	0.000263558	536103	NALCN	sodium leak channel, non-selective
ENSBTAG00000044027	3600.38	3.60723	0.468373	7.70161	1.34363e-14	1.08122e-12	533449	ITGBL1	integrin subunit beta like 1
ENSBTAG00000052496	229.414	3.64701	0.501856	7.26705	3.67419e-13	2.27025e-11	615488	FGF14	fibroblast growth factor 14
ENSBTAG00000016991	1181.16	-1.43835	0.413647	-3.47725	0.000506594	0.00281433	100139818	EFNB2	ephrin B2
ENSBTAG00000015124	2694.42	-1.17209	0.231965	-5.05288	4.352e-07	6.37005e-06	540543	ARGLU1	arginine and glutamate rich 1
ENSBTAG00000004041	2241.44	-1.32867	0.206176	-6.44436	1.16087e-10	4.24601e-09	510084	ANKRD10	ankyrin repeat domain 10
ENSBTAG00000020726	1870.21	-1.6243	0.269086	-6.03635	1.57642e-09	4.36378e-08	524352	ARHGEF7	Rho guanine nucleotide exchange factor 7
ENSBTAG00000007298	1.91266	-4.48378	1.69797	-2.64067	0.00827426	0.0283371	617473	TEX29	testis expressed 29
ENSBTAG00000017289	623.313	-1.97706	0.379767	-5.20598	1.92971e-07	3.09991e-06	505595	MCF2L	MCF.2 cell line derived transforming sequence like
ENSBTAG00000007411	21.4192	7.79047	1.71286	4.54824	5.40971e-06	5.79884e-05	617960	F7	coagulation factor VII
ENSBTAG00000016385	107.834	10.1223	2.20689	4.58668	4.50358e-06	4.94393e-05	280787	F10	coagulation factor X
ENSBTAG00000019964	11504.1	-1.33761	0.281836	-4.74605	2.07428e-06	2.52472e-05	504526	GAS6	growth arrest specific 6
ENSBTAG00000034827	296.736	1.95317	0.304301	6.41856	1.37573e-10	4.94834e-09	525931	PDGFD	platelet derived growth factor D
ENSBTAG00000053542	46.375	-5.53971	2.11156	-2.62351	0.00870291	0.029506	526981	MMP12	matrix metallopeptidase 12
ENSBTAG00000037768	4.3522	5.49527	2.27132	2.41942	0.0155454	0.0470853	281309	MMP3	matrix metallopeptidase 3
ENSBTAG00000040567	5.8767	5.91795	1.45811	4.05864	4.93585e-05	0.000387983	518487	MMP27	matrix metallopeptidase 27
ENSBTAG00000005308	396.297	5.64307	0.603262	9.35426	8.41855e-21	2.31189e-18	514285	ANGPTL5	angiopoietin like 5
ENSBTAG00000011227	137.923	-2.37815	0.391094	-6.08077	1.19606e-09	3.40347e-08	407151	TRPC6	transient receptor potential cation channel subfamily C member 6
ENSBTAG00000051840	27.5738	2.1922	0.78491	2.79293	0.00522322	0.0194966	NA	NA	NA
ENSBTAG00000004034	312.417	1.87816	0.520821	3.60615	0.000310776	0.00186304	515914	SESN3	sestrin 3
ENSBTAG00000003661	108.193	-1.03804	0.374773	-2.76978	0.00560943	0.0206443	533008	SLC35F2	solute carrier family 35 member F2
ENSBTAG00000012885	4364.77	1.85128	0.314016	5.89551	3.73528e-09	9.53156e-08	511082	ACAT1	acetyl-CoA acetyltransferase 1
ENSBTAG00000008709	301	1.0512	0.233485	4.50222	6.72482e-06	7.05128e-05	100298704	POGLUT3	protein O-glucosyltransferase 3
ENSBTAG00000049167	24.2507	2.44858	0.766104	3.19614	0.00139277	0.00655148	NA	NA	NA
ENSBTAG00000017901	376.763	-1.46654	0.293799	-4.99166	5.98638e-07	8.40389e-06	527089	LAYN	layilin
ENSBTAG00000020272	2160.26	1.421	0.457785	3.10407	0.00190876	0.00854422	539570	SIK2	salt inducible kinase 2
ENSBTAG00000008665	126.691	1.04335	0.287893	3.6241	0.000289967	0.00175655	541211	DIXDC1	DIX domain containing 1
ENSBTAG00000016266	1579.64	1.01462	0.251956	4.02695	5.65042e-05	0.00043818	281481	SDHD	succinate dehydrogenase complex subunit D
ENSBTAG00000049455	3.37335	-3.45112	1.27699	-2.70255	0.00688093	0.0244249	NA	NA	NA
ENSBTAG00000000277	199.425	1.70864	0.270051	6.32712	2.49783e-10	8.44041e-09	281249	IL18	interleukin 18
ENSBTAG00000034193	182.921	2.1764	0.276067	7.88358	3.18125e-15	3.1272e-13	514135	BCO2	beta-carotene oxygenase 2
ENSBTAG00000010860	25.5055	3.56392	0.814588	4.37511	1.21369e-05	0.000116462	281126	DRD2	dopamine receptor D2
ENSBTAG00000011266	448.827	-1.41332	0.539129	-2.62148	0.00875493	0.0296475	534401	ZBTB16	zinc finger and BTB domain containing 16
ENSBTAG00000008220	87.0914	1.10547	0.354753	3.11616	0.00183222	0.00825716	615529	C15H11orf71	chromosome 15 C11orf71 homolog
ENSBTAG00000005945	179.408	-2.00876	0.382823	-5.24723	1.54407e-07	2.5458e-06	515648	NXPE4	neurexophilin and PC-esterase domain family, member 4
ENSBTAG00000019764	64.3179	9.37674	2.03784	4.60131	4.19836e-06	4.65316e-05	538914	APOA5	apolipoprotein A5
ENSBTAG00000012398	307.399	11.6337	2.24765	5.17591	2.26802e-07	3.5802e-06	408009	APOC3	apolipoprotein C3
ENSBTAG00000002258	1423.98	-1.8584	0.447159	-4.15602	3.2384e-05	0.000268717	281631	APOA1	apolipoprotein A1
ENSBTAG00000007196	12853.4	-2.78176	0.37786	-7.36187	1.81354e-13	1.1664e-11	513463	TAGLN	transgelin
ENSBTAG00000014137	276.525	-1.03399	0.277623	-3.72445	0.000195745	0.00126036	514284	CEP164	centrosomal protein 164
ENSBTAG00000052998	33.5246	-1.23362	0.380561	-3.2416	0.00118862	0.00574102	NA	NA	NA
ENSBTAG00000050169	2.75521	-5.01132	1.55281	-3.22726	0.0012498	0.00597145	NA	NA	NA
ENSBTAG00000018093	291.924	-1.54274	0.518401	-2.97597	0.00292066	0.0121789	508330	KMT2A	lysine methyltransferase 2A
ENSBTAG00000040569	286.896	1.08945	0.315193	3.45646	0.000547313	0.00299559	539974	NLRX1	NLR family member X1
ENSBTAG00000012507	75.0865	1.70071	0.578304	2.94086	0.00327301	0.013371	539171	PDZD3	PDZ domain containing 3
ENSBTAG00000006835	28141.7	2.14205	0.352841	6.07086	1.27225e-09	3.59073e-08	281301	MCAM	melanoma cell adhesion molecule
ENSBTAG00000012562	353.739	1.10289	0.203831	5.4108	6.27434e-08	1.14628e-06	539611	RNF26	ring finger protein 26
ENSBTAG00000009749	84.6989	-1.14075	0.415321	-2.74666	0.00602049	0.0218687	522980	USP2	ubiquitin specific peptidase 2
ENSBTAG00000019627	8679.78	2.46719	0.429288	5.74716	9.07537e-09	2.13623e-07	614712	THY1	Thy-1 cell surface antigen
ENSBTAG00000009419	23.7329	2.93525	1.02644	2.85964	0.00424116	0.01643	525062	TRIM29	tripartite motif containing 29
ENSBTAG00000021338	2806.67	1.71316	0.245161	6.98793	2.78969e-12	1.44938e-10	514557	OAF	out at first homolog
ENSBTAG00000021340	10.5789	2.17257	0.893973	2.43024	0.0150887	0.0460081	516493	POU2F3	POU class 2 homeobox 3
ENSBTAG00000014611	494.638	1.20763	0.339298	3.55921	0.000371971	0.00217121	533166	SORL1	sortilin related receptor 1
ENSBTAG00000000842	47.4372	-1.17865	0.360536	-3.26915	0.0010787	0.00529884	523809	UBASH3B	ubiquitin associated and SH3 domain containing B
ENSBTAG00000043480	13.196	-3.08577	1.0646	-2.89854	0.00374906	0.0149041	112441683	LOC112441683	small nucleolar RNA SNORD14
ENSBTAG00000042134	14.6763	-3.85861	0.982995	-3.92536	8.65987e-05	0.000629514	NA	NA	NA
ENSBTAG00000043462	7.28266	-5.21289	1.4503	-3.59437	0.000325183	0.00193866	112441682	LOC112441682	small nucleolar RNA SNORD14
ENSBTAG00000020046	689.849	2.53806	0.345625	7.34339	2.08246e-13	1.32947e-11	516565	CLMP	CXADR like membrane protein
ENSBTAG00000001410	109.413	-1.79721	0.421279	-4.26608	1.98939e-05	0.000178519	517332	GRAMD1B	GRAM domain containing 1B
ENSBTAG00000000987	10.7441	-6.38447	1.66204	-3.84136	0.000122357	0.000846758	506301	OTOG	otogelin
ENSBTAG00000000986	7.31657	-3.77724	1.13056	-3.34104	0.000834638	0.00428743	530709	USH1C	USH1 protein network component harmonin
ENSBTAG00000000983	23.6687	-3.71928	0.88136	-4.21993	2.44373e-05	0.000213207	538996	ABCC8	ATP binding cassette subfamily C member 8
ENSBTAG00000004901	472.971	-1.24272	0.448415	-2.77135	0.00558245	0.0205668	537790	PIK3C2A	phosphatidylinositol-4-phosphate 3-kinase catalytic subunit type 2 alpha
ENSBTAG00000006974	400.251	-2.66566	0.252348	-10.5634	4.40245e-26	2.72024e-23	528261	PLEKHA7	pleckstrin homology domain containing A7
ENSBTAG00000005218	768.109	2.41079	0.605052	3.98444	6.76389e-05	0.000509013	533323	PDE3B	phosphodiesterase 3B
ENSBTAG00000009359	874.417	1.00346	0.341721	2.93648	0.00331956	0.0135102	NA	NA	NA
ENSBTAG00000011905	608.736	1.22074	0.343161	3.55734	0.000374634	0.00218454	519269	RRAS2	RAS related 2
ENSBTAG00000014855	246.639	-2.07781	0.384892	-5.39842	6.72292e-08	1.21794e-06	534041	MICAL2	microtubule associated monooxygenase, calponin and LIM domain containing 2
ENSBTAG00000002914	487.583	-1.44404	0.35346	-4.08546	4.39895e-05	0.000352344	614203	GALNT18	polypeptide N-acetylgalactosaminyltransferase 18
ENSBTAG00000027716	28.6489	-2.01876	0.463618	-4.35437	1.33452e-05	0.00012686	NA	NA	NA
ENSBTAG00000044741	8.08036	-2.32001	0.725003	-3.2	0.00137428	0.00648034	112441677	LOC112441677	small nucleolar RNA SNORD97
ENSBTAG00000007129	719.954	-2.63123	0.345219	-7.6219	2.49974e-14	1.88856e-12	281918	MRVI1	murine retrovirus integration site 1 homolog
ENSBTAG00000000802	819.83	1.6468	0.344523	4.77993	1.75354e-06	2.17476e-05	404179	LYVE1	lymphatic vessel endothelial hyaluronan receptor 1
ENSBTAG00000015821	73.2635	2.28437	0.518797	4.4032	1.06666e-05	0.000104439	519803	AMPD3	adenosine monophosphate deaminase 3
ENSBTAG00000045658	90.0374	1.60542	0.354986	4.52248	6.11195e-06	6.48277e-05	NA	NA	NA
ENSBTAG00000013366	186.479	-1.47847	0.539669	-2.73958	0.00615181	0.0222636	538608	NRIP3	nuclear receptor interacting protein 3
ENSBTAG00000042335	6.03671	-2.43208	0.830007	-2.93019	0.00338755	0.0137231	112441719	LOC112441719	small nucleolar RNA SNORA3/SNORA45 family
ENSBTAG00000016142	56.7452	-1.09562	0.453247	-2.41727	0.0156376	0.0473147	536960	CYB5R2	cytochrome b5 reductase 2
ENSBTAG00000021483	2764.88	1.36521	0.229169	5.95722	2.56566e-09	6.829e-08	531068	OLFML1	olfactomedin like 1
ENSBTAG00000032079	175.724	1.25281	0.445953	2.80928	0.00496524	0.0187358	536969	SYT9	synaptotagmin 9
ENSBTAG00000052878	226.132	-1.76666	0.521898	-3.38507	0.000711605	0.00372849	NA	NA	NA
ENSBTAG00000015405	1988.47	-1.44426	0.278996	-5.17663	2.25932e-07	3.56972e-06	515576	DCHS1	dachsous cadherin-related 1
ENSBTAG00000000697	71.1515	-1.43947	0.284996	-5.05083	4.39891e-07	6.42783e-06	540208	RRP8	ribosomal RNA processing 8
ENSBTAG00000003565	1342.23	-1.19749	0.193578	-6.18607	6.16834e-10	1.86091e-08	534510	TRIM3	tripartite motif containing 3
ENSBTAG00000003564	1070.73	9.74651	1.8291	5.32859	9.89804e-08	1.72453e-06	534509	HPX	hemopexin
ENSBTAG00000027642	66.6643	-1.48024	0.513837	-2.88076	0.0039672	0.0155709	617978	C15H11orf42	chromosome 15 C11orf42 homolog
ENSBTAG00000037465	83.1374	-1.09447	0.437277	-2.50292	0.0123174	0.0391352	539820	TRIM34	tripartite motif containing 34
ENSBTAG00000055237	11.7772	-1.64711	0.687047	-2.39737	0.0165133	0.0494627	539128	CHRNA10	cholinergic receptor nicotinic alpha 10 subunit
ENSBTAG00000027676	1418.43	-2.29848	0.588416	-3.90621	9.37537e-05	0.000672206	617470	IL18BP	interleukin 18 binding protein
ENSBTAG00000038532	18.3305	5.15173	1.31609	3.91442	9.06211e-05	0.000652993	516067	FOLR3	folate receptor 3
ENSBTAG00000008419	6304.45	-2.18137	0.274818	-7.9375	2.06295e-15	2.15007e-13	281971	PDE2A	phosphodiesterase 2A
ENSBTAG00000015182	44.505	1.82284	0.747113	2.43984	0.0146938	0.0450182	514624	STARD10	StAR related lipid transfer domain containing 10
ENSBTAG00000019062	503.661	-1.45402	0.230807	-6.29974	2.98147e-10	9.9197e-09	539601	FCHSD2	FCH and double SH3 domains 2
ENSBTAG00000039050	306.788	-2.25226	0.526404	-4.27858	1.88088e-05	0.000169839	282638	P2RY2	purinergic receptor P2Y2
ENSBTAG00000012505	1771.14	-1.58289	0.279483	-5.66364	1.48194e-08	3.30827e-07	540026	ARHGEF17	Rho guanine nucleotide exchange factor 17
ENSBTAG00000016494	52.6715	-1.35525	0.516861	-2.62209	0.00873935	0.0296063	505716	RELT	RELT TNF receptor
ENSBTAG00000009830	132.183	1.45068	0.462421	3.13713	0.00170608	0.00779838	511885	PLEKHB1	pleckstrin homology domain containing B1
ENSBTAG00000011873	53.6808	-1.53439	0.471387	-3.25505	0.00113373	0.00552372	527762	KCNE3	potassium voltage-gated channel subfamily E regulatory subunit 3
ENSBTAG00000015596	912.805	-1.05957	0.269867	-3.92628	8.62687e-05	0.000627907	317704	SLCO2B1	solute carrier organic anion transporter family member 2B1
ENSBTAG00000001027	11775.2	1.13561	0.181328	6.26272	3.78326e-10	1.23266e-08	510850	SERPINH1	serpin family H member 1
ENSBTAG00000016355	59225.3	2.82694	0.60924	4.64011	3.48227e-06	3.92743e-05	404129	DGAT2	diacylglycerol O-acyltransferase 2
ENSBTAG00000052297	4.276	3.92007	1.41996	2.76068	0.00576804	0.0211247	NA	NA	NA
ENSBTAG00000001301	626.01	-2.28904	0.392645	-5.8298	5.54935e-09	1.3696e-07	615467	LRRC32	leucine rich repeat containing 32
ENSBTAG00000001537	1339.51	1.03777	0.297855	3.48414	0.000493729	0.00275904	529661	TSKU	tsukushi, small leucine rich proteoglycan
ENSBTAG00000017218	640.649	1.91681	0.243874	7.85983	3.84641e-15	3.67662e-13	615110	ACER3	alkaline ceramidase 3
ENSBTAG00000021855	104.886	-1.77373	0.445391	-3.9824	6.82234e-05	0.000512965	100139986	ANO3	anoctamin 3
ENSBTAG00000014847	7.67556	5.56469	2.29181	2.42808	0.0151792	0.0462269	507159	BBOX1	gamma-butyrobetaine hydroxylase 1
ENSBTAG00000021346	64.4112	1.70973	0.339192	5.04059	4.64099e-07	6.7304e-06	505831	CCDC34	coiled-coil domain containing 34
ENSBTAG00000047362	9061.3	1.32606	0.246704	5.3751	7.65389e-08	1.36939e-06	281445	RCN1	reticulocalbin 1
ENSBTAG00000047268	63.943	-4.98236	0.685078	-7.27269	3.52393e-13	2.18522e-11	782183	WT1	WT1 transcription factor
ENSBTAG00000005338	2155.26	1.03507	0.350315	2.9547	0.00312973	0.0128923	515543	EIF3M	eukaryotic translation initiation factor 3 subunit M
ENSBTAG00000027577	5.40534	-2.6198	0.858568	-3.05135	0.00227812	0.00986084	781657	C15H11orf91	chromosome 15 C11orf91 homolog
ENSBTAG00000006951	1233.76	-1.20042	0.243244	-4.93502	8.01412e-07	1.08886e-05	614876	LMO2	LIM domain only 2
ENSBTAG00000020980	8241.67	1.58865	0.272562	5.82859	5.58977e-09	1.37566e-07	531682	CAT	catalase
ENSBTAG00000017150	2.82413	4.86525	1.62031	3.00266	0.00267628	0.0112905	505422	EHF	ETS homologous factor
ENSBTAG00000012628	2.58394	4.72875	1.68498	2.80641	0.00500969	0.0188617	541119	SLC1A2	solute carrier family 1 member 2
ENSBTAG00000019045	710.363	1.04458	0.277855	3.75943	0.0001703	0.00111774	510280	COMMD9	COMM domain containing 9
ENSBTAG00000021029	758.514	1.6634	0.40116	4.14647	3.37634e-05	0.000278427	505048	PRR5L	proline rich 5 like
ENSBTAG00000007324	18.8736	3.04836	0.683763	4.45821	8.26452e-06	8.38127e-05	112441487	LRRC4C	leucine rich repeat containing 4C
ENSBTAG00000049512	2.95215	4.91972	1.54939	3.17526	0.00149702	0.00698301	NA	NA	NA
ENSBTAG00000051591	3.83907	4.55025	1.45164	3.13456	0.00172113	0.0078573	NA	NA	NA
ENSBTAG00000000087	1952.37	1.38952	0.469095	2.96212	0.0030553	0.0126429	789567	HSD17B12	hydroxysteroid 17-beta dehydrogenase 12
ENSBTAG00000045822	5885.34	-1.65555	0.327583	-5.05384	4.33008e-07	6.34333e-06	100270684	C15H11orf96	chromosome 15 C11orf96 homolog
ENSBTAG00000031252	2301.52	-1.08111	0.313823	-3.44497	0.000571119	0.00310331	506713	CD82	CD82 molecule
ENSBTAG00000017228	2946.39	-1.31279	0.309454	-4.24227	2.21267e-05	0.000195613	515682	TP53I11	tumor protein p53 inducible protein 11
ENSBTAG00000003721	1012.95	-1.71607	0.207724	-8.26131	1.44081e-16	1.94745e-14	506932	CHST1	carbohydrate sulfotransferase 1
ENSBTAG00000003199	125.347	1.04304	0.342233	3.04774	0.00230571	0.0099603	540413	SLC35C1	solute carrier family 35 member C1
ENSBTAG00000000317	141.305	1.79139	0.47684	3.7568	0.000172101	0.00112828	524806	MAPK8IP1	mitogen-activated protein kinase 8 interacting protein 1
ENSBTAG00000027562	15.2226	-2.22813	0.589883	-3.77723	0.00015858	0.0010524	785668	C15H11orf94	chromosome 15 C11orf94 homolog
ENSBTAG00000006143	924.602	1.90626	0.448749	4.24794	2.15749e-05	0.000191125	513105	CREB3L1	cAMP responsive element binding protein 3 like 1
ENSBTAG00000007740	159.99	-1.51865	0.330977	-4.58837	4.46728e-06	4.91344e-05	280852	MDK	midkine
ENSBTAG00000007148	258.412	4.18304	1.23084	3.39852	0.000677509	0.00358349	280685	F2	coagulation factor II, thrombin
ENSBTAG00000009576	420.913	-1.33855	0.212587	-6.2965	3.0445e-10	1.011e-08	535109	PACSIN3	protein kinase C and casein kinase substrate in neurons 3
ENSBTAG00000021700	553.086	-1.65884	0.200497	-8.27365	1.29922e-16	1.79363e-14	534306	MADD	MAP kinase activating death domain
ENSBTAG00000055123	119.64	2.41798	0.779129	3.10345	0.00191281	0.00856015	100138344	FAM180B	family with sequence similarity 180 member B
ENSBTAG00000051215	33.1631	1.21765	0.404511	3.01018	0.00261095	0.011058	100848075	AGBL2	ATP/GTP binding protein like 2
ENSBTAG00000020911	1426.51	-1.23206	0.25899	-4.75718	1.96317e-06	2.40204e-05	100336530	FNBP4	formin binding protein 4
ENSBTAG00000004206	322.665	4.21114	0.750322	5.61244	1.99489e-08	4.26621e-07	615203	LRRC55	leucine rich repeat containing 55
ENSBTAG00000027516	668.075	-1.42757	0.327663	-4.35682	1.31964e-05	0.000125861	615435	APLNR	apelin receptor
ENSBTAG00000002007	11.5118	6.15471	1.56194	3.94043	8.13356e-05	0.000598294	783660	PRG3	proteoglycan 3
ENSBTAG00000027524	97.0534	-1.9235	0.384921	-4.99711	5.8195e-07	8.21233e-06	614015	SMTNL1	smoothelin like 1
ENSBTAG00000012989	673.923	1.30879	0.310196	4.21922	2.4515e-05	0.000213777	509471	UBE2L6	ubiquitin conjugating enzyme E2 L6
ENSBTAG00000016267	16678.6	1.921	0.343373	5.59448	2.21281e-08	4.66876e-07	281035	SERPING1	serpin family G member 1
ENSBTAG00000053317	175.155	2.08359	0.49772	4.18626	2.83583e-05	0.000239681	613682	YPEL4	yippee like 4
ENSBTAG00000002411	4226.34	-1.23109	0.340016	-3.62069	0.00029382	0.00177555	515187	CTNND1	catenin delta 1
ENSBTAG00000052095	80.4344	2.92064	0.658497	4.43532	9.19368e-06	9.19953e-05	280801	GAT	glycine-N-acyltransferase-like
ENSBTAG00000038323	735.457	2.7714	0.984248	2.81576	0.00486626	0.0184226	281787	GLYAT	glycine-N-acyltransferase
ENSBTAG00000053524	16.2291	-2.73844	0.793485	-3.45115	0.000558198	0.00304457	NA	NA	NA
ENSBTAG00000020096	27.9176	5.09289	0.900657	5.65464	1.56173e-08	3.46848e-07	531987	MS4A2	membrane spanning 4-domains A2
ENSBTAG00000030898	12.0298	2.6906	0.924991	2.90879	0.00362836	0.0145139	505705	MS4A13	membrane spanning 4-domains A13
ENSBTAG00000018390	79.0236	-3.37294	0.456912	-7.38204	1.55878e-13	1.02153e-11	519145	GLB1L2	galactosidase beta 1 like 2
ENSBTAG00000050292	20.858	-1.53097	0.443237	-3.45406	0.00055222	0.00302054	NA	NA	NA
ENSBTAG00000013116	873.953	-2.06245	0.205482	-10.0372	1.0465e-23	4.64244e-21	281985	PLCB4	phospholipase C beta 4
ENSBTAG00000019726	265.602	2.35095	0.575665	4.08388	4.42896e-05	0.000354366	788870	ANKEF1	ankyrin repeat and EF-hand domain containing 1
ENSBTAG00000003319	70.5254	2.72789	0.460202	5.9276	3.07401e-09	7.98551e-08	529416	FLRT3	fibronectin leucine rich transmembrane protein 3
ENSBTAG00000000516	11.2069	3.2554	1.24787	2.60877	0.00908694	0.0305328	613456	OTOR	otoraplin
ENSBTAG00000054579	27.2774	-1.6966	0.596716	-2.84323	0.00446587	0.0171431	NA	NA	NA
ENSBTAG00000040490	10346.1	2.50341	0.511865	4.89077	1.00442e-06	1.3357e-05	509875	CCDC3	coiled-coil domain containing 3
ENSBTAG00000017243	83.8511	-1.52195	0.625006	-2.43509	0.014888	0.0454682	505169	GATA3	GATA binding protein 3
ENSBTAG00000014075	71.5859	4.67591	1.09801	4.25853	2.05771e-05	0.000183602	512164	ITIH2	inter-alpha-trypsin inhibitor heavy chain 2
ENSBTAG00000013004	2395.05	1.8109	0.342834	5.28216	1.27669e-07	2.14481e-06	534787	ITIH5	inter-alpha-trypsin inhibitor heavy chain 5
ENSBTAG00000005915	260.514	-1.03453	0.277072	-3.73379	0.000188622	0.00121949	528635	SFMBT2	Scm like with four mbt domains 2
ENSBTAG00000008401	1667.48	1.69857	0.446644	3.80298	0.000142968	0.000968479	407183	PFKFB3	6-phosphofructo-2-kinase/fructose-2,6-biphosphatase 3
ENSBTAG00000017271	9.28564	1.87543	0.755976	2.4808	0.0131087	0.0410783	540206	MASTL	microtubule associated serine/threonine kinase like
ENSBTAG00000017278	433.844	1.4976	0.342158	4.37692	1.20366e-05	0.000115627	353160	ACBD5	acyl-CoA binding domain containing 5
ENSBTAG00000012526	631.991	1.61642	0.478971	3.37478	0.000738751	0.00385322	533670	APBB1IP	amyloid beta precursor protein binding family B member 1 interacting protein
ENSBTAG00000016060	145.348	-1.06812	0.439046	-2.43283	0.0149813	0.0457289	540605	CREM	cAMP responsive element modulator
ENSBTAG00000014991	836.257	1.53904	0.211909	7.26273	3.79344e-13	2.32972e-11	527964	PARD3	par-3 family cell polarity regulator
ENSBTAG00000009475	805.057	1.37291	0.33764	4.0662	4.7786e-05	0.000377165	515731	PLXDC2	plexin domain containing 2
ENSBTAG00000051867	28.3794	-1.33734	0.444593	-3.008	0.0026297	0.0111215	NA	NA	NA
ENSBTAG00000013339	25.1075	-2.06631	0.524007	-3.94328	8.03734e-05	0.000592224	517987	NEBL	nebulette
ENSBTAG00000051361	7.11091	-1.8077	0.725005	-2.49336	0.0126542	0.039959	NA	NA	NA
ENSBTAG00000044112	483.918	1.8722	0.241495	7.75253	9.00818e-15	7.75376e-13	613475	MSRB2	methionine sulfoxide reductase B2
ENSBTAG00000018395	362.137	-1.24358	0.382157	-3.2541	0.00113751	0.00553744	513129	KIAA1217	KIAA1217
ENSBTAG00000002123	7.36209	2.48647	0.939734	2.64593	0.00814677	0.0280323	535824	MYO3A	myosin IIIA
ENSBTAG00000016401	3051.86	1.85826	0.323809	5.73876	9.53748e-09	2.22383e-07	534150	OPTN	optineurin
ENSBTAG00000016406	265.783	2.1209	0.235809	8.99413	2.38118e-19	5.28164e-17	527595	MCM10	minichromosome maintenance 10 replication initiation factor
ENSBTAG00000054631	63.1646	3.72477	0.892975	4.17119	3.03008e-05	0.00025382	615924	UCMA	upper zone of growth plate and cartilage matrix associated
ENSBTAG00000007700	3982.59	1.72193	0.409451	4.20545	2.60566e-05	0.000224058	281400	PHYH	phytanoyl-CoA 2-hydroxylase
ENSBTAG00000008279	1016.83	-1.24532	0.197789	-6.2962	3.05037e-10	1.01101e-08	510714	FRMD4A	FERM domain containing 4A
ENSBTAG00000002858	15.1162	-1.38099	0.560204	-2.46516	0.0136951	0.0425383	508284	ACBD7	acyl-CoA binding domain containing 7
ENSBTAG00000007602	35.9813	-2.66414	0.605109	-4.40274	1.0689e-05	0.000104599	511976	ITGA8	integrin subunit alpha 8
ENSBTAG00000038048	396.328	1.87027	0.403066	4.64011	3.48224e-06	3.92743e-05	787578	MRC1	mannose receptor C-type 1
ENSBTAG00000022000	87.1542	-1.20606	0.327586	-3.68167	0.000231711	0.00145279	327667	CACNB2	calcium voltage-gated channel auxiliary subunit beta 2
ENSBTAG00000001204	1340.02	-1.32302	0.242955	-5.44554	5.16498e-08	9.66046e-07	784675	JCAD	junctional cadherin 5 associated
ENSBTAG00000000654	6.39831	-1.84012	0.740166	-2.4861	0.0129152	0.0406218	526515	ARMC4	armadillo repeat containing 4
ENSBTAG00000021867	3.35223	4.34942	1.30292	3.33819	0.000843246	0.00432139	281644	BFSP1	beaded filament structural protein 1
ENSBTAG00000015434	2994.44	-1.35468	0.389592	-3.47718	0.000506713	0.00281433	513267	DSTN	destrin, actin depolymerizing factor
ENSBTAG00000008826	43.3371	1.34726	0.327553	4.1131	3.90385e-05	0.000316943	513835	RBBP9	RB binding protein 9, serine hydrolase
ENSBTAG00000012276	190.95	1.32319	0.466885	2.83408	0.00459575	0.0175638	NA	NA	NA
ENSBTAG00000005202	7.25514	-2.62493	0.897889	-2.92345	0.00346176	0.0139575	505971	SCP2D1	SCP2 sterol binding domain containing 1
ENSBTAG00000011882	184.717	1.1343	0.460484	2.46327	0.0137676	0.0427127	616407	SLC24A3	solute carrier family 24 member 3
ENSBTAG00000004207	3603.21	-1.58783	0.413236	-3.84242	0.000121827	0.000843425	539690	CD93	CD93 molecule
ENSBTAG00000032704	279.455	-1.07538	0.201681	-5.33205	9.71084e-08	1.69704e-06	517728	NAPB	NSF attachment protein beta
ENSBTAG00000032687	51.0627	-8.06248	1.30174	-6.19362	5.87988e-10	1.78784e-08	505033	LOC505033	cystatin-9-like
ENSBTAG00000000598	48163.8	2.01834	0.365166	5.52719	3.25397e-08	6.5234e-07	281102	CST3	cystatin C
ENSBTAG00000009881	472.927	1.17276	0.313029	3.74648	0.000179332	0.00116684	508097	ENTPD6	ectonucleoside triphosphate diphosphohydrolase 6
ENSBTAG00000035572	13.1805	1.68243	0.682963	2.46342	0.0137617	0.0427099	NA	NA	NA
ENSBTAG00000039643	13.4123	7.11418	1.95395	3.64091	0.000271672	0.00166085	785762	LOC785762	dihydrodiol dehydrogenase 3
ENSBTAG00000022571	29.4818	8.25135	2.52872	3.26306	0.00110216	0.00539876	617917	AKR1C3	aldo-keto reductase family 1, member C3 (3-alpha hydroxysteroid dehydrogenase, type II)
ENSBTAG00000014194	6.57636	-5.66521	1.24976	-4.53304	5.81411e-06	6.17874e-05	524061	ADARB2	adenosine deaminase RNA specific B2 (inactive)
ENSBTAG00000054346	4.35814	-5.05493	1.25781	-4.01884	5.84861e-05	0.000450319	NA	NA	NA
ENSBTAG00000048903	2531.28	1.76698	0.465658	3.79458	0.000147894	0.000993292	281427	PRNP	prion protein
ENSBTAG00000000066	33.4702	-7.45097	1.24225	-5.99799	1.99774e-09	5.41738e-08	527351	LRRN4	leucine rich repeat neuronal 4
ENSBTAG00000020465	263.348	-2.59187	0.315624	-8.21188	2.17745e-16	2.85394e-14	524427	FERMT1	fermitin family member 1
ENSBTAG00000005111	351.339	-1.62313	0.361942	-4.48449	7.30879e-06	7.5754e-05	615037	BMP2	bone morphogenetic protein 2
ENSBTAG00000018732	3194.03	-1.21732	0.205248	-5.93098	3.01129e-09	7.85881e-08	515590	HSPA12B	heat shock protein family A (Hsp70) member 12B
ENSBTAG00000027412	133.057	-4.26596	0.313102	-13.6248	2.85047e-42	1.64387e-38	NA	NA	NA
ENSBTAG00000013167	243.533	3.19543	0.395862	8.07209	6.91067e-16	7.91798e-14	539759	SIGLEC1	sialic acid binding Ig like lectin 1
ENSBTAG00000013163	1712.34	-1.3521	0.363111	-3.72365	0.000196366	0.00126388	523627	ADAM33	ADAM metallopeptidase domain 33
ENSBTAG00000027409	367.032	-2.49705	0.442708	-5.64041	1.69648e-08	3.73837e-07	532407	SLC4A11	solute carrier family 4 member 11
ENSBTAG00000011458	4289.5	2.5277	0.539468	4.68554	2.79223e-06	3.25309e-05	532219	CPXM1	carboxypeptidase X, M14 family member 1
ENSBTAG00000037757	370.332	-1.36659	0.279678	-4.88628	1.02757e-06	1.36229e-05	506470	EBF4	EBF family member 4
ENSBTAG00000018813	1536.53	1.05611	0.338617	3.1189	0.00181528	0.00820305	613338	IDH3B	isocitrate dehydrogenase (NAD(+)) 3 non-catalytic subunit beta
ENSBTAG00000042631	31.7041	-1.83454	0.513291	-3.57408	0.000351456	0.00207385	112449406	LOC112449406	small nucleolar RNA SNORD86
ENSBTAG00000007213	3511.22	1.16974	0.316794	3.69242	0.000222127	0.00140358	327666	SIRPA	signal regulatory protein alpha
ENSBTAG00000054594	117.842	1.60661	0.361971	4.4385	9.05867e-06	9.10128e-05	536097	LOC536097	tyrosine-protein phosphatase non-receptor type substrate 1
ENSBTAG00000011638	5.29789	5.77602	1.4935	3.86745	0.00010998	0.000770658	NA	NA	NA
ENSBTAG00000011662	2806.52	-1.71754	0.385685	-4.45322	8.45905e-06	8.55348e-05	519439	SOX18	SRY-box transcription factor 18
ENSBTAG00000016667	660.557	-2.00904	0.457674	-4.38966	1.13526e-05	0.000110183	507985	ZBTB46	zinc finger and BTB domain containing 46
ENSBTAG00000016664	596.435	1.49303	0.2813	5.3076	1.1108e-07	1.89907e-06	511523	SLC2A4RG	SLC2A4 regulator
ENSBTAG00000001985	20.73	-1.86347	0.688916	-2.70494	0.00683177	0.0242703	521816	SRMS	src-related kinase lacking C-terminal regulatory tyrosine and N-terminal myristylation sites
ENSBTAG00000016388	401.202	-2.96767	0.468395	-6.33582	2.3608e-10	8.05607e-09	507969	SLCO4A1	solute carrier organic anion transporter family member 4A1
ENSBTAG00000051754	5.00376	-5.87684	1.2944	-4.54022	5.61956e-06	5.99778e-05	NA	NA	NA
ENSBTAG00000020797	206.004	-1.05393	0.321549	-3.27767	0.00104669	0.00517096	529805	CABLES2	Cdk5 and Abl enzyme substrate 2
ENSBTAG00000003061	3769.96	-1.84736	0.288122	-6.41174	1.43871e-10	5.1111e-09	NA	NA	NA
ENSBTAG00000015058	190.177	4.09947	0.485777	8.439	3.20058e-17	5.27363e-15	525796	CDH4	cadherin 4
ENSBTAG00000020261	5.35527	4.25668	1.63346	2.60593	0.00916265	0.0307275	617096	CDH26	cadherin 26
ENSBTAG00000047223	169.227	3.15359	0.561167	5.6197	1.91292e-08	4.12148e-07	281793	GNAS	GNAS complex locus
ENSBTAG00000017475	6.15094	-5.5645	1.15938	-4.79955	1.59022e-06	1.98932e-05	NA	NA	NA
ENSBTAG00000054495	6.57305	-1.981	0.757498	-2.61519	0.00891781	0.0300657	NA	NA	NA
ENSBTAG00000020397	4.07525	5.39515	1.42733	3.7799	0.000156893	0.00104354	617376	APCDD1L	APC down-regulated 1 like
ENSBTAG00000001936	1021.1	1.70527	0.407013	4.18972	2.79304e-05	0.000236758	282855	PCK1	phosphoenolpyruvate carboxykinase 1
ENSBTAG00000008105	2265.34	1.58321	0.334562	4.7322	2.22102e-06	2.68712e-05	533516	RBM38	RNA binding motif protein 38
ENSBTAG00000015362	318.465	4.11631	0.521156	7.89844	2.82419e-15	2.83273e-13	540595	BMP7	bone morphogenetic protein 7
ENSBTAG00000002065	1.90049	4.30353	1.67319	2.57204	0.01011	0.0332978	511317	TFAP2C	transcription factor AP-2 gamma
ENSBTAG00000013007	3950.9	1.17061	0.196873	5.94603	2.74719e-09	7.23427e-08	516545	FAM210B	family with sequence similarity 210 member B
ENSBTAG00000052136	17.5487	-3.0332	0.82645	-3.67015	0.000242405	0.00150758	NA	NA	NA
ENSBTAG00000050105	6.93885	2.38203	0.882455	2.69932	0.00694814	0.0246281	100296025	C13H20orf202	chromosome 13 C20orf202 homolog
ENSBTAG00000010913	155.26	1.81481	0.4498	4.03471	5.46696e-05	0.000425287	531606	SRXN1	sulfiredoxin 1
ENSBTAG00000005750	310.805	-1.82838	0.48626	-3.7601	0.000169847	0.00111519	518491	TCF15	transcription factor 15
ENSBTAG00000014176	584.489	-1.55066	0.268422	-5.77695	7.60683e-09	1.81776e-07	508364	REM1	RRAD and GEM like GTPase 1
ENSBTAG00000016169	4507.39	-2.29059	0.489736	-4.67719	2.90835e-06	3.36796e-05	497011	ID1	inhibitor of DNA binding 1, HLH protein
ENSBTAG00000016171	135.787	-1.05095	0.412252	-2.54929	0.0107942	0.0350902	618339	COX4I2	cytochrome c oxidase subunit 4I2
ENSBTAG00000006526	4306.37	-1.32924	0.257101	-5.17011	2.33955e-07	3.68303e-06	282152	BCL2L1	BCL2 like 1
[truncated: 1,644 more rows]

## Sheet: Table S3
Table S3. The differentially expressed genes identified in SAT-AAT group.
ensembl	baseMean	log2FoldChange	lfcSE	stat	pvalue	padj	entrez	symbol	description
ENSBTAG00000017310	207.151	-1.29923	0.293347	-4.42898	9.46814e-06	0.000191887	516536	EVA1C	eva-1 homolog C
ENSBTAG00000017839	29.2108	2.10796	0.591281	3.56508	0.000363748	0.00397058	NA	NA	NA
ENSBTAG00000048631	135.985	1.28192	0.4355	2.94357	0.00324453	0.0223511	536517	TIAM1	T cell lymphoma invasion and metastasis 1
ENSBTAG00000000706	6628.21	-1.0698	0.309966	-3.45135	0.000557783	0.00562551	512171	ADAMTS1	ADAM metallopeptidase with thrombospondin type 1 motif 1
ENSBTAG00000050914	2063.04	-1.05215	0.219671	-4.78966	1.67062e-06	4.50726e-05	768230	CYYR1	cysteine and tyrosine rich 1
ENSBTAG00000000603	2749.64	-1.39293	0.280174	-4.97167	6.63787e-07	2.0802e-05	538846	JAM2	junctional adhesion molecule 2
ENSBTAG00000000588	53.2596	2.96394	0.412143	7.19151	6.4077e-13	1.07455e-10	613942	CHODL	chondrolectin
ENSBTAG00000018704	1047.47	-1.0177	0.214061	-4.75425	1.99182e-06	5.25774e-05	541054	BTG3	BTG anti-proliferation factor 3
ENSBTAG00000034347	25.657	1.1502	0.344473	3.33902	0.00084074	0.0077646	539474	RBM11	RNA binding motif protein 11
ENSBTAG00000026156	121.409	1.51026	0.470345	3.21095	0.00132297	0.011142	781333	VGLL3	vestigial like family member 3
ENSBTAG00000023652	1759.59	1.85725	0.331681	5.59949	2.1498e-08	1.11095e-06	282006	PROS1	protein S
ENSBTAG00000013662	1496.38	2.62309	0.425441	6.16559	7.02214e-10	5.56082e-08	538564	COL8A1	collagen type VIII alpha 1 chain
ENSBTAG00000004459	238.769	2.3083	0.242909	9.50274	2.04442e-21	2.49784e-18	509461	TMEM45A	transmembrane protein 45A
ENSBTAG00000026836	302.328	3.45527	0.55383	6.23886	4.40763e-10	3.71392e-08	NA	NA	NA
ENSBTAG00000055085	79.3545	1.48631	0.288567	5.15068	2.59542e-07	9.34625e-06	NA	NA	NA
ENSBTAG00000010793	20370.7	1.85121	0.28347	6.53053	6.55383e-11	6.79414e-09	515235	CCDC80	coiled-coil domain containing 80
ENSBTAG00000002182	1154.47	-1.55061	0.470086	-3.29857	0.000971799	0.0086893	100295800	COX17	cytochrome c oxidase copper chaperone COX17
ENSBTAG00000019557	5.21702	4.16044	1.43286	2.90358	0.00368922	0.0246886	493713	NR1I2	nuclear receptor subfamily 1 group I member 2
ENSBTAG00000022155	21638.3	1.54757	0.272128	5.68692	1.29352e-08	7.16041e-07	534482	FSTL1	follistatin like 1
ENSBTAG00000033166	177.45	4.30918	1.10312	3.90637	9.36931e-05	0.00129872	NA	NA	NA
ENSBTAG00000013118	147.269	1.5153	0.362799	4.17668	2.95796e-05	0.000498482	414345	CD86	CD86 molecule
ENSBTAG00000018777	1822.11	1.75211	0.364568	4.80598	1.53997e-06	4.22134e-05	505740	ADCY5	adenylate cyclase 5
ENSBTAG00000053238	492.734	-1.36068	0.274486	-4.9572	7.15156e-07	2.20478e-05	540675	KALRN	kalirin RhoGEF kinase
ENSBTAG00000049459	33.8371	1.28363	0.374473	3.42784	0.000608413	0.0060435	NA	NA	NA
ENSBTAG00000011659	622.851	-1.82557	0.325593	-5.6069	2.0598e-08	1.07655e-06	104968672	PIGZ	phosphatidylinositol glycan anchor biosynthesis class Z
ENSBTAG00000023600	2249.22	2.06256	0.549668	3.75237	0.000175171	0.00219188	613972	APOD	apolipoprotein D
ENSBTAG00000008462	1188.5	-1.17634	0.308998	-3.80696	0.000140687	0.00182584	539374	FAM43A	family with sequence similarity 43 member A
ENSBTAG00000002394	628.13	-1.78626	0.196639	-9.08396	1.04699e-19	9.42567e-17	614057	TMEM44	transmembrane protein 44
ENSBTAG00000016305	43.3189	-2.58273	0.509762	-5.06654	4.05115e-07	1.37218e-05	521728	ATP13A4	ATPase 13A4
ENSBTAG00000012413	65.8135	-1.58773	0.36477	-4.35268	1.34485e-05	0.000255597	615823	FGF12	fibroblast growth factor 12
ENSBTAG00000053900	8.65408	3.12702	0.913182	3.42431	0.000616357	0.00610115	NA	NA	NA
ENSBTAG00000032538	24.4881	1.94149	0.592002	3.27954	0.00103977	0.00921519	615508	TPRG1	tumor protein p63 regulated 1
ENSBTAG00000001265	8.561	4.47937	1.58213	2.83123	0.00463698	0.0295623	280820	HRG	histidine rich glycoprotein
ENSBTAG00000014459	189.535	-1.11081	0.269605	-4.12015	3.78632e-05	0.000607552	614904	MAP6D1	MAP6 domain containing 1
ENSBTAG00000011377	8.88288	3.67739	1.0061	3.65511	0.000257073	0.00299131	534568	KCNMB2	potassium calcium-activated channel subfamily M regulatory beta subunit 2
ENSBTAG00000048493	51.9886	1.03763	0.269141	3.85532	0.000115579	0.00154717	100337356	NAALADL2	N-acetylated alpha-linked acidic dipeptidase like 2
ENSBTAG00000051079	230.062	1.19265	0.410972	2.90202	0.0037076	0.0247826	781334	TMSB4	thymosin beta 4, X-linked
ENSBTAG00000019060	21.8973	1.70556	0.521019	3.2735	0.00106223	0.0093556	508268	CLDN11	claudin 11
ENSBTAG00000048011	29.5545	-1.96834	0.369645	-5.32496	1.00977e-07	4.24377e-06	784906	GPR160	G protein-coupled receptor 160
ENSBTAG00000043157	33.2298	-1.72835	0.557416	-3.10064	0.00193102	0.0150349	379035	TERC	telomerase RNA component
ENSBTAG00000053891	8.12987	-2.23696	0.737094	-3.03484	0.00240663	0.0178128	NA	NA	NA
ENSBTAG00000011139	355.441	1.13936	0.244955	4.65129	3.29867e-06	8.13796e-05	534616	BCHE	butyrylcholinesterase
ENSBTAG00000049656	30.9471	1.41611	0.314922	4.49669	6.90183e-06	0.000149372	NA	NA	NA
ENSBTAG00000014960	276.738	-1.10626	0.400404	-2.76286	0.00572976	0.0347668	535716	SCHIP1	schwannomin interacting protein 1
ENSBTAG00000005230	94.7873	2.25019	0.319541	7.04192	1.89605e-12	2.74848e-10	525900	SHOX2	short stature homeobox 2
ENSBTAG00000003851	2353.8	-1.22308	0.159245	-7.68045	1.58527e-14	4.1085e-12	514613	CCNL1	cyclin L1
ENSBTAG00000005203	69.5362	1.08808	0.257724	4.22187	2.42283e-05	0.000419035	507040	C1H3orf33	chromosome 1 C3orf33 homolog
ENSBTAG00000024623	10.9324	3.08987	0.667017	4.63237	3.61505e-06	8.75855e-05	NA	NA	NA
ENSBTAG00000011569	7.74391	3.04718	0.956054	3.18725	0.00143635	0.01188	519557	AADAC	arylacetamide deacetylase (esterase)
ENSBTAG00000001728	150.094	1.30721	0.493649	2.64805	0.00809564	0.0454466	537487	IGSF10	immunoglobulin superfamily member 10
ENSBTAG00000015837	20.4505	1.59111	0.514517	3.09243	0.00198522	0.0153168	408007	P2RY12	purinergic receptor P2Y12
ENSBTAG00000015163	3088.68	-1.78551	0.387248	-4.61076	4.0119e-06	9.65171e-05	533038	TM4SF1	transmembrane 4 L six family member 1
ENSBTAG00000019960	213.531	-1.96198	0.429913	-4.56367	5.0267e-06	0.000115257	507280	TM4SF18	transmembrane 4 L six family member 18
ENSBTAG00000012164	190.541	3.16034	0.601515	5.25396	1.48863e-07	5.84016e-06	514194	CP	ceruloplasmin
ENSBTAG00000015008	158.764	4.10629	0.455143	9.02198	1.84725e-19	1.57986e-16	528454	CPA3	carboxypeptidase A3
ENSBTAG00000014751	12.5873	7.14243	1.20211	5.94156	2.82327e-09	1.94726e-07	NA	NA	NA
ENSBTAG00000014749	6.10087	6.0966	1.38576	4.39945	1.08525e-05	0.000215601	NA	NA	NA
ENSBTAG00000016026	7210.35	1.10921	0.347016	3.19643	0.0013914	0.011621	513618	PCOLCE2	procollagen C-endopeptidase enhancer 2
ENSBTAG00000050763	197.755	1.50959	0.244565	6.17257	6.71872e-10	5.34529e-08	537248	PXYLP1	2-phosphoxylose phosphatase 1
ENSBTAG00000009115	191.846	1.18717	0.22203	5.3469	8.94744e-08	3.79767e-06	512922	SPSB4	splA/ryanodine receptor domain and SOCS box containing 4
ENSBTAG00000001324	620.038	-1.86821	0.410491	-4.55117	5.33489e-06	0.000120865	282468	SLCO2A1	solute carrier organic anion transporter family member 2A1
ENSBTAG00000007068	279.632	-1.439	0.235729	-6.10449	1.03131e-09	7.73708e-08	617797	SH3BGR	SH3 domain binding glutamate rich protein
ENSBTAG00000021899	296.371	-1.22993	0.194622	-6.31956	2.62306e-10	2.36144e-08	511665	PDE9A	phosphodiesterase 9A
ENSBTAG00000011437	6254.34	-1.14881	0.253499	-4.5318	5.84829e-06	0.000129916	100337254	SIK1	salt inducible kinase 1
ENSBTAG00000017882	59.9353	1.73959	0.488403	3.5618	0.000368316	0.00401022	506054	LRRC3	leucine rich repeat containing 3
ENSBTAG00000011802	21930.7	1.70065	0.200347	8.4885	2.0933e-17	1.02303e-14	511422	COL6A1	collagen type VI alpha 1 chain
ENSBTAG00000019269	24817.6	1.51703	0.201113	7.54319	4.58615e-14	1.08953e-11	282194	COL6A2	collagen type VI alpha 2 chain
ENSBTAG00000004742	30.7705	2.18953	0.661936	3.30776	0.000940445	0.00848881	529631	RUNX1	RUNX family transcription factor 1
ENSBTAG00000018688	761.123	1.56769	0.435086	3.60317	0.000314354	0.00355389	516036	CBR3	carbonyl reductase 3
ENSBTAG00000021447	27.5082	-2.2773	0.692819	-3.28701	0.00101256	0.0090114	100337422	SIM2	SIM bHLH transcription factor 2
ENSBTAG00000000973	10.6321	2.99119	1.12626	2.65587	0.00791045	0.0446562	522184	KCNJ15	potassium inwardly rectifying channel subfamily J member 15
ENSBTAG00000012837	375.552	1.59095	0.569027	2.79591	0.00517545	0.0322617	NA	NA	NA
ENSBTAG00000049122	56.2213	6.47434	1.09315	5.92265	3.16789e-09	2.14177e-07	785805	COL6A5	collagen type VI alpha 5 chain
ENSBTAG00000030592	34.7455	-2.95237	0.609371	-4.84494	1.26649e-06	3.57482e-05	107132228	LOC107132228	ubiquitin-like protein 5
ENSBTAG00000008240	1675.91	1.40754	0.376728	3.73622	0.000186809	0.00232053	618078	GALNT15	polypeptide N-acetylgalactosaminyltransferase 15
ENSBTAG00000040393	9.59087	6.75172	1.62432	4.15664	3.22969e-05	0.000536348	538060	LOC538060	aldo-keto reductase family 1, member C1 (dihydrodiol dehydrogenase 1; 20-alpha (3-alpha)-hydroxysteroid dehydrogenase)-like
ENSBTAG00000052996	36.7379	-2.90412	0.524034	-5.54186	2.99278e-08	1.45845e-06	NA	NA	NA
ENSBTAG00000017187	45.7454	1.87179	0.690314	2.71151	0.00669775	0.0391971	533569	TMEM255A	transmembrane protein 255A
ENSBTAG00000011833	34.4381	2.0891	0.694762	3.00693	0.00263905	0.0190548	534626	GRIA3	glutamate ionotropic receptor AMPA type subunit 3
ENSBTAG00000053073	101.851	-1.42438	0.378423	-3.76399	0.000167222	0.00211406	NA	NA	NA
ENSBTAG00000049022	21.657	-1.78617	0.56444	-3.16449	0.00155353	0.0126059	114483693	MIR12048	microRNA mir-12048
ENSBTAG00000052042	53.403	-3.7319	0.494656	-7.54443	4.54267e-14	1.08953e-11	NA	NA	NA
ENSBTAG00000054675	4.663	3.10188	1.10579	2.80512	0.00502984	0.031543	NA	NA	NA
ENSBTAG00000020406	1194.7	1.10352	0.233634	4.72327	2.32081e-06	5.96955e-05	615239	GPC3	glypican 3
ENSBTAG00000049183	32.2946	2.29285	0.476856	4.80826	1.52247e-06	4.18679e-05	NA	NA	NA
ENSBTAG00000049802	46.9944	-1.52237	0.347112	-4.38581	1.15554e-05	0.000226097	NA	NA	NA
ENSBTAG00000039377	15.7686	-6.21897	1.21287	-5.12748	2.93641e-07	1.03562e-05	540117	SLITRK2	SLIT and NTRK like family member 2
ENSBTAG00000052670	1856.16	1.20265	0.317432	3.78868	0.000151447	0.00194056	613644	CD99L2	CD99 molecule like 2
ENSBTAG00000005950	4.71053	-3.43566	1.28794	-2.66756	0.00764043	0.0434907	530065	GPR50	G protein-coupled receptor 50
ENSBTAG00000010245	10.8271	1.50471	0.53172	2.82989	0.00465647	0.0296313	539402	SPRY3	sprouty RTK signaling antagonist 3
ENSBTAG00000005250	5900.68	-1.05713	0.269556	-3.92174	8.79125e-05	0.00123258	280733	BGN	biglycan
ENSBTAG00000009959	318.908	1.18968	0.25872	4.59834	4.25863e-06	0.000101115	282367	SLC6A8	solute carrier family 6 member 8
ENSBTAG00000001058	14.4216	-1.33892	0.410584	-3.26102	0.00111011	0.00970775	508325	SRPK3	SRSF protein kinase 3
ENSBTAG00000013462	242.584	-2.63216	0.295771	-8.89933	5.61861e-19	3.84425e-16	516017	L1CAM	L1 cell adhesion molecule
ENSBTAG00000047138	294.489	-1.84335	0.275474	-6.69157	2.20784e-11	2.62257e-09	281642	AVPR2	arginine vasopressin receptor 2
ENSBTAG00000020127	21.7338	4.66461	1.28997	3.61606	0.000299127	0.00340423	507517	TKTL1	transketolase like 1
ENSBTAG00000011190	16577.3	-1.1434	0.255532	-4.4746	7.65556e-06	0.000161068	281165	FLNA	filamin A
ENSBTAG00000033749	14.9849	-1.56583	0.58653	-2.66965	0.00759312	0.0433223	NA	NA	NA
ENSBTAG00000021059	42.9287	3.66091	0.947201	3.86498	0.0001111	0.00149989	781292	TNMD	tenomodulin
ENSBTAG00000037686	362.656	1.23877	0.280392	4.41798	9.96289e-06	0.000200489	514742	SRPX2	sushi repeat containing protein X-linked 2
ENSBTAG00000003601	35.9692	-1.81403	0.558132	-3.25019	0.0011533	0.00998337	504576	ZMAT1	zinc finger matrin-type 1
ENSBTAG00000019250	122.538	1.65206	0.376335	4.38987	1.1342e-05	0.000222993	533459	BTK	Bruton tyrosine kinase
ENSBTAG00000001975	3.16121	3.36885	1.22236	2.75602	0.00585101	0.0353146	537422	DRP2	dystrophin related protein 2
ENSBTAG00000048143	48.3779	1.32983	0.441839	3.00977	0.0026145	0.0189175	532320	TCEAL9	transcription elongation factor A like 9
ENSBTAG00000019820	4.61583	2.80725	0.892102	3.14679	0.00165075	0.0132308	511866	RAB9B	RAB9B, member RAS oncogene family
ENSBTAG00000052647	19.0952	1.72421	0.509766	3.38234	0.0007187	0.00685249	NA	NA	NA
ENSBTAG00000004836	299.536	-1.36138	0.305208	-4.4605	8.17702e-06	0.000170156	783774	NRK	Nik related kinase
ENSBTAG00000022920	66.5174	1.39354	0.409004	3.40716	0.000656431	0.00640882	535869	RNF128	ring finger protein 128
ENSBTAG00000045876	41.6616	1.11989	0.402374	2.7832	0.00538255	0.0332618	NA	NA	NA
ENSBTAG00000003121	2.5837	-4.14579	1.48521	-2.79139	0.0052482	0.0325775	517537	FRMPD3	FERM and PDZ domain containing 3
ENSBTAG00000004432	12646.6	1.33699	0.244619	5.46562	4.6129e-08	2.12265e-06	100336905	CHRDL1	chordin like 1
ENSBTAG00000000828	154.896	1.98227	0.403492	4.91278	8.97944e-07	2.66655e-05	539360	CAPN6	calpain 6
ENSBTAG00000002015	44.8285	-1.37614	0.486166	-2.83059	0.0046462	0.0295995	526227	RPS6KA6	ribosomal protein S6 kinase A6
ENSBTAG00000006722	25.3792	2.72575	0.816858	3.33688	0.000847253	0.00780833	540758	FGF16	fibroblast growth factor 16
ENSBTAG00000025062	36.7065	1.74186	0.419143	4.15576	3.24206e-05	0.00053788	525318	MAGEE2	MAGE family member E2
ENSBTAG00000051239	284.058	-1.18989	0.442659	-2.68806	0.00718695	0.0414473	NA	NA	NA
ENSBTAG00000012163	26.7299	-1.78	0.433614	-4.10504	4.04241e-05	0.000640829	539945	ITGB1BP2	integrin subunit beta 1 binding protein 2
ENSBTAG00000016272	5.27679	-4.61174	1.1191	-4.12092	3.77361e-05	0.00060608	515297	TEX11	testis expressed 11
ENSBTAG00000011291	170.872	1.1774	0.261609	4.5006	6.77617e-06	0.000146903	509882	DLG3	discs large MAGUK scaffold protein 3
ENSBTAG00000012543	26.2293	1.55819	0.511377	3.04705	0.00231103	0.0172771	616179	EDA	ectodysplasin A
ENSBTAG00000011310	89.7072	1.01436	0.274884	3.69015	0.000224119	0.002694	613918	FAM155B	family with sequence similarity 155 member B
ENSBTAG00000047411	7.16254	-6.25311	1.29389	-4.8328	1.34629e-06	3.76896e-05	NA	NA	NA
ENSBTAG00000011854	54.2742	1.12195	0.408592	2.74589	0.00603468	0.0362059	512495	SLC38A5	solute carrier family 38 member 5
ENSBTAG00000012954	54.263	-1.29286	0.326962	-3.95415	7.68069e-05	0.00110217	540065	ERAS	ES cell expressed Ras
ENSBTAG00000016096	61.0473	-1.13277	0.284748	-3.97816	6.94505e-05	0.00101032	280937	SYP	synaptophysin
ENSBTAG00000013279	49.0388	1.43685	0.375818	3.82327	0.000131696	0.00172749	506053	FOXP3	forkhead box P3
ENSBTAG00000002996	1559.41	-1.54901	0.374546	-4.13569	3.53883e-05	0.000575175	519045	SHROOM4	shroom family member 4
ENSBTAG00000052977	54.6872	1.02118	0.372433	2.74192	0.00610808	0.0365693	NA	NA	NA
ENSBTAG00000017783	1143.39	-1.05449	0.295273	-3.57123	0.00035531	0.00389588	617179	TSPYL2	TSPY like 2
ENSBTAG00000007493	27.7232	-2.02385	0.546984	-3.70002	0.000215583	0.002619	NA	NA	NA
ENSBTAG00000000172	98.5848	-1.70925	0.396445	-4.31145	1.62188e-05	0.000300189	282304	PFKFB1	6-phosphofructo-2-kinase/fructose-2,6-biphosphatase 1
ENSBTAG00000046769	31.1136	-2.02246	0.482457	-4.19201	2.76499e-05	0.000471068	100126054	SPIN2B	spindlin family member 2B
ENSBTAG00000047416	105.665	-1.31816	0.240631	-5.47793	4.30326e-08	2.01145e-06	510736	HEPH	hephaestin
ENSBTAG00000012729	347.643	-1.38888	0.306512	-4.53124	5.86387e-06	0.000130093	537718	ARHGEF9	Cdc42 guanine nucleotide exchange factor 9
ENSBTAG00000020717	665.122	-1.06191	0.378904	-2.80259	0.00506942	0.0317163	617391	DIPK2B	divergent protein kinase domain 2B
ENSBTAG00000020144	81.951	1.86987	0.317047	5.89778	3.68421e-09	2.45208e-07	100139092	GPR34	G protein-coupled receptor 34
ENSBTAG00000004280	2495.64	1.08088	0.284797	3.79525	0.000147495	0.00189978	337918	SRPX	sushi repeat containing protein X-linked
ENSBTAG00000003088	42.5753	-2.02556	0.429326	-4.718	2.38176e-06	6.08969e-05	519239	LANCL3	LanC like 3
ENSBTAG00000008248	253.476	-1.62136	0.284437	-5.70023	1.19646e-08	6.64465e-07	537655	DMD	dystrophin
ENSBTAG00000006165	844.341	1.05441	0.333124	3.16521	0.0015497	0.0125808	281999	PRDX4	peroxiredoxin 4
ENSBTAG00000000576	63.9178	1.79557	0.343363	5.22937	1.70086e-07	6.5378e-06	100299135	ADGRG2	adhesion G protein-coupled receptor G2
ENSBTAG00000039049	98.8261	2.73475	0.430973	6.34552	2.2167e-10	2.01684e-08	539414	RAI2	retinoic acid induced 2
ENSBTAG00000017020	3207.59	-1.21077	0.398112	-3.04129	0.00235566	0.0175418	281658	S100G	S100 calcium binding protein G
ENSBTAG00000020418	320.028	1.22165	0.251969	4.84842	1.24449e-06	3.52794e-05	514494	CA5B	carbonic anhydrase 5B
ENSBTAG00000001514	205.696	-1.29663	0.24475	-5.29777	1.17227e-07	4.78561e-06	511852	ASB11	ankyrin repeat and SOCS box containing 11
ENSBTAG00000018292	565.204	-1.1978	0.157649	-7.5979	3.0098e-14	7.57097e-12	508293	MOSPD2	motile sperm domain containing 2
ENSBTAG00000031020	258.664	4.39263	0.585578	7.50136	6.31574e-14	1.44041e-11	532262	TLR8	toll like receptor 8
ENSBTAG00000011121	31.4549	2.61854	0.540162	4.84769	1.24906e-06	3.53143e-05	511699	CLCN4	chloride voltage-gated channel 4
ENSBTAG00000020789	35.7928	1.88159	0.407394	4.61859	3.86347e-06	9.32084e-05	509206	STS	steroid sulfatase
ENSBTAG00000025952	3.09476	4.49844	1.66302	2.70498	0.00683085	0.0398369	785083	OBP	odorant-binding protein
ENSBTAG00000022150	838.345	2.77638	0.619397	4.48239	7.38132e-06	0.000157232	NA	NA	NA
ENSBTAG00000046328	1023.8	2.15805	0.348822	6.18668	6.14454e-10	5.02882e-08	101902671	XG	Xg glycoprotein
ENSBTAG00000006262	3655.59	-1.07752	0.260608	-4.13465	3.5549e-05	0.00057582	515401	LIMS2	LIM zinc finger domain containing 2
ENSBTAG00000006261	34.4423	-2.61361	0.776999	-3.36372	0.000769003	0.00724328	782442	GPR17	G protein-coupled receptor 17
ENSBTAG00000039803	12.5759	-2.89635	0.809162	-3.57945	0.00034432	0.00380219	522053	MYO7B	myosin VIIB
ENSBTAG00000053830	12.7353	-3.10698	0.716233	-4.33795	1.43817e-05	0.000270925	NA	NA	NA
ENSBTAG00000027020	9532.84	1.34899	0.253496	5.32153	1.02898e-07	4.28292e-06	538590	COL5A2	collagen type V alpha 2 chain
ENSBTAG00000021466	174418	2.73693	0.309418	8.84543	9.11801e-19	5.38333e-16	510833	COL3A1	collagen type III alpha 1 chain
ENSBTAG00000007580	4.82297	2.93011	1.04608	2.80104	0.00509377	0.0318453	517320	ZSWIM2	zinc finger SWIM-type containing 2
ENSBTAG00000051395	45.6027	-2.22643	0.403742	-5.51447	3.4983e-08	1.65932e-06	NA	NA	NA
ENSBTAG00000027696	18.5442	1.23891	0.415135	2.98436	0.00284175	0.0202113	538713	TTC30B	tetratricopeptide repeat domain 30B
ENSBTAG00000049845	273.909	1.77071	0.210637	8.40644	4.22629e-17	1.85361e-14	100295814	HOXD8	homeobox D8
ENSBTAG00000008028	444.616	-1.00231	0.234283	-4.27823	1.88389e-05	0.000340274	508266	CHN1	chimerin 1
ENSBTAG00000014949	22.0624	7.95643	0.993951	8.00485	1.19612e-15	3.86354e-13	517257	SP9	Sp9 transcription factor
ENSBTAG00000050579	526.937	-1.20422	0.396964	-3.03357	0.00241676	0.0178608	107132247	LOC107132247	ubiquitin-like protein 5
ENSBTAG00000007898	586.135	1.70094	0.349817	4.86237	1.15989e-06	3.36271e-05	534257	CYBRD1	cytochrome b reductase 1
ENSBTAG00000003207	25.302	3.31046	0.746342	4.43558	9.18235e-06	0.000187427	512467	SP5	Sp5 transcription factor
ENSBTAG00000046878	12.1959	2.19009	0.646602	3.38707	0.000706436	0.00676428	NA	NA	NA
ENSBTAG00000004557	48.2905	4.18056	0.65451	6.38731	1.68832e-10	1.56101e-08	282851	DHRS9	dehydrogenase/reductase 9
ENSBTAG00000010362	977.057	-1.1729	0.256533	-4.57213	4.8278e-06	0.000111594	521834	NOSTRIN	nitric oxide synthase trafficking
ENSBTAG00000019137	58.8768	-2.52436	0.486973	-5.18378	2.17428e-07	8.0213e-06	507516	SCN7A	sodium voltage-gated channel alpha subunit 7
ENSBTAG00000026882	68.0977	-1.00725	0.335213	-3.00479	0.0026576	0.0191551	NA	NA	NA
ENSBTAG00000008140	311.087	2.28423	0.373643	6.1134	9.75332e-10	7.38188e-08	508882	FAP	fibroblast activation protein alpha
ENSBTAG00000048246	25.3882	2.75782	0.508401	5.4245	5.81161e-08	2.58874e-06	281122	DPP4	dipeptidyl peptidase 4
ENSBTAG00000017376	16.0622	4.08102	0.828257	4.92724	8.34006e-07	2.50275e-05	504711	GALNT5	polypeptide N-acetylgalactosaminyltransferase 5
ENSBTAG00000021526	31.0147	3.72061	0.645844	5.76085	8.369e-09	4.97055e-07	614739	RPRM	reprimo, TP53 dependent G2 arrest mediator homolog
ENSBTAG00000033143	27.199	5.52923	0.974921	5.67146	1.41587e-08	7.76234e-07	NA	NA	NA
ENSBTAG00000007239	998.049	2.75821	0.446469	6.17783	6.49866e-10	5.21876e-08	493710	TNFAIP6	TNF alpha induced protein 6
ENSBTAG00000051947	240.192	-1.80418	0.331385	-5.44436	5.19908e-08	2.35265e-06	615626	PTMA	prothymosin, alpha (gene sequence 28)
ENSBTAG00000048810	171.356	1.50961	0.347864	4.33964	1.42714e-05	0.000269439	539873	ZEB2	zinc finger E-box binding homeobox 2
ENSBTAG00000012615	1401.8	1.03528	0.287393	3.60233	0.000315381	0.00355761	NA	NA	NA
ENSBTAG00000014432	194.145	1.07762	0.407772	2.6427	0.00822491	0.0458862	613413	HNMT	histamine N-methyltransferase
ENSBTAG00000021755	96.4467	-3.1598	0.4821	-6.55424	5.59265e-11	5.93357e-09	785761	LOC785761	heterogeneous nuclear ribonucleoprotein A1
ENSBTAG00000018753	60.1801	-2.18043	0.410426	-5.31259	1.08078e-07	4.44391e-06	534678	TMEM163	transmembrane protein 163
ENSBTAG00000021494	497.592	3.17631	0.321819	9.86988	5.62346e-23	9.61893e-20	529707	EN1	engrailed homeobox 1
ENSBTAG00000018473	9.26683	3.62794	1.35578	2.6759	0.00745281	0.0427213	505632	MARCO	macrophage receptor with collagenous structure
ENSBTAG00000052816	4.34958	-2.89256	1.03162	-2.80392	0.0050486	0.0316324	532070	MPP4	membrane palmitoylated protein 4
ENSBTAG00000055073	8.50324	4.08307	1.06285	3.84163	0.000122218	0.00162057	616118	CDK15	cyclin dependent kinase 15
ENSBTAG00000002283	373.251	1.13187	0.264023	4.28703	1.81074e-05	0.000329498	524255	FZD7	frizzled class receptor 7
ENSBTAG00000017043	229.561	1.02373	0.38692	2.64584	0.00814893	0.0456559	509707	GPR1	G protein-coupled receptor 1
ENSBTAG00000019694	61.9781	-2.58122	0.497954	-5.18365	2.1759e-07	8.0213e-06	531241	ADAM23	ADAM metallopeptidase domain 23
ENSBTAG00000018130	261.168	-1.40396	0.32813	-4.27868	1.88008e-05	0.000339944	281294	MAP2	microtubule associated protein 2
ENSBTAG00000051517	29.3258	-1.90991	0.51638	-3.69864	0.000216755	0.00263137	NA	NA	NA
ENSBTAG00000005596	1266.46	2.21601	0.457078	4.84822	1.24576e-06	3.52794e-05	282260	IGFBP2	insulin like growth factor binding protein 2
ENSBTAG00000054218	2994.3	2.63345	0.446267	5.90105	3.61192e-09	2.41335e-07	404185	IGFBP5	insulin like growth factor binding protein 5
ENSBTAG00000003936	593.111	-1.22414	0.238588	-5.13075	2.88595e-07	1.01992e-05	616561	PNKD	PNKD metallo-beta-lactamase domain containing
ENSBTAG00000012618	34.2677	-1.68196	0.425786	-3.95025	7.80683e-05	0.00111652	523081	SLC23A3	solute carrier family 23 member 3
ENSBTAG00000013799	3.89607	5.45755	1.64681	3.31403	0.000919633	0.00833615	NA	NA	NA
ENSBTAG00000010897	4.49264	5.65743	1.61831	3.49589	0.000472479	0.00490397	510410	RESP18	regulated endocrine specific protein 18
ENSBTAG00000046176	390.45	-1.3011	0.283771	-4.58504	4.53891e-06	0.000106063	523490	SPEG	striated muscle enriched protein kinase
ENSBTAG00000048641	18.3708	-2.96762	0.753247	-3.93978	8.15568e-05	0.00115674	NA	NA	NA
ENSBTAG00000020539	3103.88	1.13041	0.194064	5.82497	5.71244e-09	3.60282e-07	540002	CHPF	chondroitin polymerizing factor
ENSBTAG00000008717	705.932	-1.04845	0.367263	-2.85475	0.00430702	0.0279165	282521	SERPINE2	serpin family E member 2
ENSBTAG00000021308	352.048	1.20088	0.239354	5.01716	5.24415e-07	1.71841e-05	NA	NA	NA
ENSBTAG00000021325	50.0953	2.01573	0.616002	3.27227	0.00106688	0.00938249	537280	SLC19A3	solute carrier family 19 member 3
ENSBTAG00000007127	163.157	-1.09777	0.2826	-3.88453	0.000102526	0.00139561	NA	NA	NA
ENSBTAG00000021327	8.97541	2.95435	0.929088	3.17984	0.00147357	0.0121242	530118	DAW1	dynein assembly factor with WD repeats 1
ENSBTAG00000016063	9.90107	-2.59863	0.565633	-4.59421	4.34398e-06	0.000102066	516825	DNER	delta/notch like EGF repeat containing
ENSBTAG00000017684	21.0036	-2.11974	0.51325	-4.13004	3.627e-05	0.000585281	539614	NMUR1	neuromedin U receptor 1
ENSBTAG00000046862	842.425	-1.08357	0.379791	-2.85308	0.0043298	0.0280111	539555	MARCKSL1	MARCKS like 1
ENSBTAG00000026696	26.9725	-1.42742	0.517998	-2.75565	0.0058576	0.0353419	514470	DCDC2B	doublecortin domain containing 2B
ENSBTAG00000051364	3443.48	-1.35956	0.395447	-3.43804	0.000585947	0.00585434	NA	NA	NA
ENSBTAG00000054661	13335.7	-1.60664	0.356007	-4.51294	6.3934e-06	0.000140204	100498812	MIR2887-1	microRNA 2887-1
ENSBTAG00000010050	1234	1.13446	0.23571	4.81294	1.4873e-06	4.10326e-05	NA	NA	NA
ENSBTAG00000010366	1816.27	-2.51501	0.3471	-7.24577	4.29983e-13	7.82432e-11	282248	HCRTR1	hypocretin receptor 1
ENSBTAG00000013235	23815.1	-1.17764	0.408799	-2.88073	0.00396758	0.0261121	509642	TINAGL1	tubulointerstitial nephritis antigen like 1
ENSBTAG00000012848	249.6	1.781	0.402457	4.42531	9.63054e-06	0.000194717	535675	PTPRU	protein tyrosine phosphatase receptor type U
ENSBTAG00000042871	13.2341	-1.88715	0.677622	-2.78495	0.00535353	0.0331507	112443652	LOC112443652	small nucleolar RNA SNORA44
ENSBTAG00000042553	14.5627	-2.05971	0.528575	-3.89673	9.75008e-05	0.00133956	112443669	LOC112443669	small nucleolar RNA SNORD99
ENSBTAG00000027051	306.828	1.30241	0.387883	3.35774	0.000785831	0.00738146	518283	PTAFR	platelet activating factor receptor
ENSBTAG00000006223	79.0675	1.46711	0.401429	3.65471	0.000257469	0.00299389	507126	THEMIS2	thymocyte selection associated family member 2
ENSBTAG00000018413	671.49	1.09431	0.322043	3.39803	0.000678737	0.00657566	506745	TENT5B	terminal nucleotidyltransferase 5B
ENSBTAG00000009631	21.2568	-2.43453	0.587901	-4.14106	3.45701e-05	0.000565858	511122	ZNF683	zinc finger protein 683
ENSBTAG00000021787	8.06308	2.27635	0.76396	2.97968	0.00288553	0.0203805	522932	PAQR7	progestin and adipoQ receptor family member 7
ENSBTAG00000015222	771.929	-1.58228	0.252977	-6.25465	3.9842e-10	3.45938e-08	615263	RSRP1	arginine and serine rich protein 1
ENSBTAG00000054645	19.5275	-1.60035	0.377372	-4.24076	2.2276e-05	0.000393221	NA	NA	NA
ENSBTAG00000012604	2.07504	3.89306	1.35761	2.86758	0.00413623	0.0270245	614724	NCMAP	non-compact myelin associated protein
ENSBTAG00000013048	124.102	1.29086	0.33932	3.80425	0.000142233	0.00184171	616724	NIPAL3	NIPA like domain containing 3
ENSBTAG00000045902	267.196	1.88885	0.432246	4.36984	1.24336e-05	0.000240041	535137	EPHB2	EPH receptor B2
ENSBTAG00000011196	2925.65	1.2707	0.382181	3.32485	0.000884647	0.00807368	617435	C1QB	complement C1q B chain
ENSBTAG00000011193	2535.05	1.14533	0.406118	2.82019	0.00479957	0.03035	509968	C1QC	complement C1q C chain
ENSBTAG00000007153	3508.86	1.3457	0.405624	3.3176	0.000907944	0.00825206	534961	C1QA	complement C1q A chain
ENSBTAG00000051083	82.0556	1.64752	0.616255	2.67345	0.00750763	0.0429309	789600	WNT4	Wnt family member 4
ENSBTAG00000052516	74.8387	3.04699	0.627937	4.85238	1.21988e-06	3.49516e-05	616377	CDA	cytidine deaminase
ENSBTAG00000005140	1988.46	1.30596	0.319564	4.08669	4.37569e-05	0.000681039	535280	LOC535280	neuroblastoma suppressor of tumorigenicity 1
ENSBTAG00000003832	2559.62	1.56462	0.369432	4.23521	2.28337e-05	0.000401821	281912	MFAP2	microfibril associated protein 2
ENSBTAG00000003822	816.704	-1.23057	0.226062	-5.44353	5.22347e-08	2.35745e-06	530641	CROCC	ciliary rootlet coiled-coil, rootletin
ENSBTAG00000014221	308.564	1.37557	0.361535	3.8048	0.000141917	0.00183901	516664	CPLANE2	ciliogenesis and planar polarity effector 2
ENSBTAG00000012025	43.3106	1.67213	0.559206	2.99019	0.00278806	0.019879	510296	LMX1A	LIM homeobox transcription factor 1 alpha
ENSBTAG00000054045	96.1228	-5.67816	0.504936	-11.2453	2.44257e-29	1.39267e-25	NA	NA	NA
ENSBTAG00000046277	92.723	2.26605	0.577107	3.92658	8.6163e-05	0.00121202	617437	RGS4	regulator of G protein signaling 4
ENSBTAG00000004885	536.205	1.1668	0.391914	2.97718	0.00290915	0.0204946	533523	DDR2	discoidin domain receptor tyrosine kinase 2
ENSBTAG00000010206	3213.28	1.14622	0.250127	4.58254	4.5936e-06	0.000106843	535325	UAP1	UDP-N-acetylglucosamine pyrophosphorylase 1
ENSBTAG00000034147	1042.28	1.77896	0.321121	5.53982	3.02778e-08	1.46714e-06	513053	OLFML2B	olfactomedin like 2B
ENSBTAG00000039035	806.111	-4.12487	0.517257	-7.97452	1.52977e-15	4.8457e-13	NA	NA	NA
ENSBTAG00000038124	333.791	1.66442	0.564835	2.94674	0.00321148	0.022177	782652	FCGR2A	Fc fragment of IgG receptor IIa
ENSBTAG00000033835	220.513	3.25384	1.01239	3.21401	0.00130895	0.0110511	539462	MPZ	myelin protein zero
ENSBTAG00000013210	5677.25	-1.76795	0.329744	-5.36159	8.24946e-08	3.5454e-06	286806	ADAMTS4	ADAM metallopeptidase with thrombospondin type 1 motif 4
ENSBTAG00000017875	348.222	1.14992	0.394808	2.91261	0.00358426	0.0241468	538835	ARHGAP30	Rho GTPase activating protein 30
ENSBTAG00000020223	139.678	-1.25707	0.280625	-4.47955	7.48e-06	0.000158938	508394	CASQ1	calsequestrin 1
ENSBTAG00000012887	25.2745	2.57123	0.559466	4.59586	4.30972e-06	0.00010154	506783	FCER1A	Fc fragment of IgE receptor Ia
ENSBTAG00000000888	15.1548	2.95268	0.899616	3.28216	0.00103015	0.00914885	505122	SPTA1	spectrin alpha, erythrocytic 1
ENSBTAG00000022514	952.832	2.60893	0.51778	5.03868	4.68745e-07	1.55687e-05	528593	CD5L	CD5 molecule like
ENSBTAG00000000964	24.7735	2.13657	0.500361	4.27005	1.95428e-05	0.000351503	517126	FCRL5	Fc receptor like 5
ENSBTAG00000052866	1916.61	1.2806	0.41599	3.07844	0.00208089	0.0158758	784007	LOC784007	T-lymphocyte surface antigen Ly-9
ENSBTAG00000012405	2174.92	-1.24905	0.274297	-4.55365	5.27231e-06	0.000119924	787112	PEAR1	platelet endothelial aggregation receptor 1
ENSBTAG00000003054	12.9811	-1.92339	0.549918	-3.49759	0.000469488	0.00488182	787068	INSRR	insulin receptor related receptor
ENSBTAG00000005716	286.14	3.44618	0.445593	7.73391	1.04289e-14	2.83153e-12	493998	CRABP2	cellular retinoic acid binding protein 2
ENSBTAG00000015794	7486.15	-2.64235	0.460712	-5.73536	9.73038e-09	5.62291e-07	522383	NES	nestin
ENSBTAG00000015784	9.37488	-2.02389	0.548328	-3.69103	0.00022335	0.00268853	514791	HAPLN2	hyaluronan and proteoglycan link protein 2
ENSBTAG00000021649	34.7208	4.30401	0.659935	6.52186	6.944e-11	7.07895e-09	NA	NA	NA
ENSBTAG00000003948	892.219	-1.75588	0.356277	-4.92842	8.28976e-07	2.49203e-05	281156	FDPS	farnesyl diphosphate synthase
ENSBTAG00000000057	844.481	1.09466	0.262305	4.17324	3.00297e-05	0.000504576	504323	THBS3	thrombospondin 3
ENSBTAG00000010673	292.142	-3.3087	0.315947	-10.4723	1.15778e-25	2.47549e-22	615879	EFNA4	ephrin A4
ENSBTAG00000010663	7198.39	-1.17258	0.274179	-4.27669	1.89694e-05	0.000341549	784605	ADAM15	ADAM metallopeptidase domain 15
ENSBTAG00000033220	10.8866	-1.23067	0.455297	-2.70301	0.00687154	0.0399788	504348	C3H1orf189	chromosome 3 C1orf189 homolog
ENSBTAG00000005163	146.431	1.68831	0.629372	2.68252	0.00730688	0.0419974	528735	S100A1	S100 calcium binding protein A1
ENSBTAG00000019203	8751.69	1.99403	0.346808	5.74965	8.94271e-09	5.27466e-07	282343	S100A4	S100 calcium binding protein A4
ENSBTAG00000000644	141.322	1.79157	0.338875	5.28683	1.24457e-07	5.02084e-06	509251	S100A5	S100 calcium binding protein A5
ENSBTAG00000051765	197.04	1.0817	0.343704	3.14717	0.00164858	0.01323	618256	LOC618256	protein S100-A6
ENSBTAG00000006505	540.623	1.88294	0.718858	2.61935	0.00880977	0.0484382	532569	S100A9	S100 calcium binding protein A9
ENSBTAG00000017405	19.3919	1.82818	0.701107	2.60756	0.009119	0.0497597	527470	RORC	RAR related orphan receptor C
ENSBTAG00000017566	226.815	1.16017	0.243379	4.76693	1.8705e-06	4.97587e-05	282104	TUFT1	tuftelin 1
ENSBTAG00000017564	193.189	1.0682	0.346206	3.08543	0.00203257	0.0155976	533725	CGN	cingulin
ENSBTAG00000021035	3953.2	1.16928	0.267627	4.36908	1.24769e-05	0.000240606	513038	CTSK	cathepsin K
ENSBTAG00000003604	1905.09	1.51272	0.259777	5.82317	5.77406e-09	3.6146e-07	507654	ADAMTSL4	ADAMTS like 4
ENSBTAG00000003806	4669.72	1.79338	0.327215	5.48073	4.23568e-08	1.99042e-06	524222	ECM1	extracellular matrix protein 1
ENSBTAG00000004852	3331.35	-1.39028	0.301838	-4.60604	4.104e-06	9.82338e-05	788251	PLEKHO1	pleckstrin homology domain containing O1
ENSBTAG00000012496	761.072	-1.47231	0.320082	-4.59979	4.22914e-06	0.000100892	506122	MTMR11	myotubularin related protein 11
ENSBTAG00000032453	4.11031	-3.19961	1.08202	-2.95707	0.00310579	0.0216393	NA	NA	NA
ENSBTAG00000038476	54.4511	-5.82148	1.38677	-4.19788	2.69428e-05	0.000461318	NA	NA	NA
ENSBTAG00000008592	172.346	1.32929	0.352762	3.76825	0.000164394	0.00208448	282227	FCGR1A	Fc fragment of IgG receptor Ia
ENSBTAG00000013910	201.622	1.11282	0.228747	4.86484	1.1455e-06	3.32663e-05	505641	POLR3GL	RNA polymerase III subunit G like
ENSBTAG00000008373	115.26	-1.34955	0.322084	-4.19006	2.78878e-05	0.000474176	506526	ITGA10	integrin subunit alpha 10
ENSBTAG00000006720	1111.18	-1.97293	0.349079	-5.65181	1.58765e-08	8.53988e-07	539491	GJA5	gap junction protein alpha 5
ENSBTAG00000007909	617.253	1.4095	0.507889	2.7752	0.00551676	0.0338587	513730	NOTCH2	notch receptor 2
ENSBTAG00000007767	621.118	1.37878	0.263724	5.22811	1.71256e-07	6.56801e-06	521974	TBX15	T-box transcription factor 15
ENSBTAG00000008022	669.086	2.2753	0.394828	5.76275	8.27556e-09	4.93218e-07	538209	PTGFRN	prostaglandin F2 receptor inhibitor
ENSBTAG00000000664	22.1214	2.1562	0.539922	3.99354	6.50946e-05	0.000956566	512417	SLC22A15	solute carrier family 22 member 15
ENSBTAG00000007446	171.386	-1.87004	0.392633	-4.76282	1.90902e-06	5.07047e-05	281350	NGF	nerve growth factor
ENSBTAG00000015961	104.95	-1.42322	0.41896	-3.39704	0.000681198	0.00659416	539001	TSPAN2	tetraspanin 2
ENSBTAG00000011327	884.564	1.91554	0.458403	4.17873	2.93144e-05	0.000495968	505318	OLFML3	olfactomedin like 3
ENSBTAG00000006081	13.2526	-1.65142	0.537954	-3.06981	0.00214195	0.0162403	100848925	PPM1J	protein phosphatase, Mg2+/Mn2+ dependent 1J
ENSBTAG00000014299	4077.32	-1.01212	0.310566	-3.25895	0.00111827	0.00973888	513152	RHOC	ras homolog family member C
ENSBTAG00000014297	932.086	-1.24029	0.210467	-5.89302	3.79203e-09	2.50435e-07	523206	MOV10	Mov10 RISC complex RNA helicase
ENSBTAG00000005973	45.4458	-1.23402	0.369217	-3.34226	0.00083098	0.00771657	281962	OVGP1	oviductal glycoprotein 1
ENSBTAG00000020966	49.3112	1.10057	0.339788	3.239	0.00119948	0.0102791	522085	ALX3	ALX homeobox 3
ENSBTAG00000012692	3.49293	-3.42386	1.24072	-2.75959	0.00578741	0.0350296	100295687	LOC100295687	glutathione S-transferase Mu 1
ENSBTAG00000017124	201.206	1.16061	0.200255	5.79567	6.80503e-09	4.15714e-07	513654	GPSM2	G protein signaling modulator 2
ENSBTAG00000008467	51.5064	-1.172	0.366064	-3.20162	0.00136657	0.0114416	515853	HENMT1	HEN methyltransferase 1
ENSBTAG00000005439	176.112	1.64688	0.380775	4.32508	1.52479e-05	0.000284422	514601	FAM102B	family with sequence similarity 102 member B
ENSBTAG00000031575	136.405	1.06116	0.340228	3.11897	0.00181487	0.0143255	521961	VAV3	vav guanine nucleotide exchange factor 3
ENSBTAG00000021217	15.2594	5.2529	1.38713	3.7869	0.000152541	0.00195008	287013	COL11A1	collagen type XI alpha 1 chain
ENSBTAG00000004383	495.96	-1.19499	0.265759	-4.49652	6.90752e-06	0.000149372	616665	FNBP1L	formin binding protein 1 like
ENSBTAG00000024269	3046.58	1.42533	0.41467	3.43727	0.000587607	0.0058675	784894	TGFBR3	transforming growth factor beta receptor 3
ENSBTAG00000005938	8.4407	5.98452	1.28669	4.65109	3.30181e-06	8.13796e-05	539708	BARHL2	BarH like homeobox 2
ENSBTAG00000001143	211.324	-1.50441	0.539925	-2.78633	0.00533084	0.0330497	512486	LOC512486	interferon-induced guanylate-binding protein 1
ENSBTAG00000034776	207.483	-1.85093	0.330724	-5.5966	2.18597e-08	1.12624e-06	537391	DDAH1	dimethylarginine dimethylaminohydrolase 1
ENSBTAG00000015902	22.96	2.18135	0.826511	2.63923	0.00830952	0.0462677	282020	PTGFR	prostaglandin F receptor
ENSBTAG00000011733	330.009	-1.23104	0.299694	-4.10768	3.99654e-05	0.000634734	518246	GIPC2	GIPC PDZ domain containing family member 2
ENSBTAG00000019192	88.3584	2.05503	0.446732	4.60013	4.22219e-06	0.000100867	512385	LHX8	LIM homeobox 8
ENSBTAG00000005910	15.8127	-2.0832	0.773777	-2.69225	0.0070972	0.0410127	497205	LEPR	leptin receptor
ENSBTAG00000012312	55.1283	1.3305	0.338436	3.93131	8.44834e-05	0.00119035	783965	ROR1	receptor tyrosine kinase like orphan receptor 1
ENSBTAG00000008501	11.3533	-2.06933	0.590205	-3.50613	0.000454677	0.00476839	532383	FOXD3	forkhead box D3
ENSBTAG00000021386	10.947	5.7685	1.66733	3.45972	0.000540735	0.00547942	782603	ANGPTL3	angiopoietin like 3
ENSBTAG00000040313	25.1805	1.28464	0.477158	2.69227	0.00709665	0.0410127	508907	PARS2	prolyl-tRNA synthetase 2, mitochondrial
ENSBTAG00000018281	699.794	1.1645	0.286371	4.06641	4.77439e-05	0.000733087	523311	GPX7	glutathione peroxidase 7
ENSBTAG00000002451	21.4793	1.17888	0.436853	2.69858	0.00696357	0.0403976	527172	TTC39A	tetratricopeptide repeat domain 39A
ENSBTAG00000009209	155.171	1.06262	0.31609	3.36176	0.000774475	0.00728679	535329	BEND5	BEN domain containing 5
ENSBTAG00000050751	3.58865	-3.46487	1.2189	-2.84262	0.00447451	0.0287623	112446157	LOC112446157	U6 spliceosomal RNA
ENSBTAG00000054510	3.34285	-3.33472	1.27818	-2.60895	0.00908198	0.0496	NA	NA	NA
ENSBTAG00000011244	40.8954	1.21356	0.298711	4.06265	4.85186e-05	0.000742982	539979	TESK2	testis associated actin remodelling kinase 2
ENSBTAG00000040435	75.1203	1.91533	0.379247	5.05034	4.41015e-07	1.47913e-05	NA	NA	NA
ENSBTAG00000039529	217.476	-1.00472	0.238451	-4.21352	2.51422e-05	0.00043285	615438	BTBD19	BTB domain containing 19
ENSBTAG00000006125	701.474	-1.65674	0.275353	-6.01678	1.77919e-09	1.28953e-07	504282	PLK3	polo like kinase 3
ENSBTAG00000042645	19.9188	-2.4496	0.449111	-5.45432	4.91607e-08	2.24239e-06	112446104	LOC112446104	small nucleolar RNA SNORD46
ENSBTAG00000021079	13.6923	2.38888	0.862613	2.76936	0.00561674	0.0342633	509100	C3H1orf210	chromosome 3 C1orf210 homolog
ENSBTAG00000009617	455.52	2.90957	0.510263	5.7021	1.18341e-08	6.59357e-07	282356	SLC2A1	solute carrier family 2 member 1
ENSBTAG00000017381	5.18486	5.25937	1.72853	3.04269	0.00234477	0.0174683	513034	CLDN19	claudin 19
ENSBTAG00000052771	23.2654	-1.93385	0.518942	-3.72653	0.000194135	0.00240107	NA	NA	NA
ENSBTAG00000002644	206.008	-1.20335	0.43648	-2.75694	0.0058345	0.0352398	528741	KCNQ4	potassium voltage-gated channel subfamily Q member 4
ENSBTAG00000013054	30.5195	2.90922	0.709185	4.1022	4.09234e-05	0.000646945	512633	MFSD2A	major facilitator superfamily domain containing 2A
ENSBTAG00000014538	12.1525	4.58823	0.898858	5.10451	3.31653e-07	1.14604e-05	531339	HPCAL4	hippocalcin like 4
ENSBTAG00000008688	1817.89	-1.49775	0.26465	-5.65937	1.51933e-08	8.24933e-07	538609	HEYL	hes related family bHLH transcription factor with YRPW motif like
ENSBTAG00000053523	10.5757	-2.13441	0.738842	-2.88886	0.00386637	0.0256136	NA	NA	NA
ENSBTAG00000013867	51.0924	1.61425	0.407709	3.95931	7.51666e-05	0.00108226	516070	DLGAP3	DLG associated protein 3
ENSBTAG00000013881	2785.58	-1.63646	0.348358	-4.69765	2.63175e-06	6.64934e-05	538913	GJA4	gap junction protein alpha 4
ENSBTAG00000008942	125.218	4.96295	0.599843	8.27375	1.29815e-16	4.93441e-14	540756	NGEF	neuronal guanine nucleotide exchange factor
ENSBTAG00000002030	348.998	2.42112	0.517795	4.67582	2.92784e-06	7.33245e-05	281500	SPP2	secreted phosphoprotein 2
ENSBTAG00000018424	5149.13	1.53318	0.295729	5.18442	2.16692e-07	8.0213e-06	509585	ACKR3	atypical chemokine receptor 3
ENSBTAG00000053295	1.87631	4.39511	1.46234	3.00553	0.00265118	0.0191344	NA	NA	NA
ENSBTAG00000030190	12639.2	1.81747	0.309468	5.87289	4.28253e-09	2.77472e-07	530657	COL6A3	collagen type VI alpha 3 chain
ENSBTAG00000000634	9.80423	3.33022	0.710646	4.68619	2.78345e-06	7.00159e-05	531343	MLPH	melanophilin
ENSBTAG00000010164	179.105	-1.02776	0.281593	-3.64982	0.000262427	0.0030456	524380	ESPNL	espin like
ENSBTAG00000049808	56.9489	-1.28595	0.423333	-3.03769	0.00238401	0.017699	100299249	IL3RA	interleukin 3 receptor subunit alpha
ENSBTAG00000049766	922.659	1.10753	0.302211	3.66476	0.000247573	0.00290449	112446050	DUSP28	dual specificity phosphatase 28
ENSBTAG00000012374	2.40381	4.75115	1.79687	2.64413	0.00819018	0.0458269	789553	MAB21L4	mab-21 like 4
ENSBTAG00000030892	3.89415	-4.74827	1.36334	-3.48281	0.000496174	0.00509122	790134	LOC790134	ubiquitin carboxyl-terminal hydrolase 17-like protein 6
ENSBTAG00000026977	22.2157	2.11599	0.49561	4.26947	1.95942e-05	0.000351688	522188	PTPRQ	protein tyrosine phosphatase receptor type Q
ENSBTAG00000014977	27.6028	-7.03735	0.956421	-7.35801	1.86679e-13	3.71296e-11	539689	ALX1	ALX homeobox 1
ENSBTAG00000014340	260.802	3.56315	0.487007	7.31642	2.54672e-13	4.84019e-11	280785	KERA	keratocan
ENSBTAG00000001745	4831.71	1.37956	0.287699	4.79515	1.62553e-06	4.39947e-05	280847	LUM	lumican
ENSBTAG00000003505	38376.9	1.76477	0.274783	6.42243	1.34113e-10	1.2674e-08	280760	DCN	decorin
ENSBTAG00000052187	27.61	-2.02716	0.588391	-3.44527	0.000570499	0.00572842	NA	NA	NA
ENSBTAG00000000818	24.8256	1.86393	0.583902	3.19219	0.00141197	0.0117584	519417	PLEKHG7	pleckstrin homology and RhoGEF domain containing G7
ENSBTAG00000021467	13165	1.81577	0.323867	5.60652	2.06435e-08	1.07655e-06	404186	IGFBP6	insulin like growth factor binding protein 6
ENSBTAG00000006883	5551.31	1.01874	0.147463	6.90844	4.90024e-12	6.7055e-10	505850	EIF4B	eukaryotic translation initiation factor 4B
ENSBTAG00000001517	24.9652	3.3957	1.04153	3.26031	0.00111289	0.00971721	506480	KRT18	keratin 18
ENSBTAG00000000836	32.1775	5.83113	1.04336	5.5888	2.28649e-08	1.164e-06	281269	KRT8	keratin 8
ENSBTAG00000016121	4.99192	4.60828	1.39454	3.30452	0.000951402	0.00855162	539683	KRT75	keratin 75
ENSBTAG00000007204	56.8735	1.56989	0.522798	3.00287	0.00267451	0.0192378	522400	KRT80	keratin 80
ENSBTAG00000021658	1427.04	-1.26151	0.290582	-4.34133	1.4162e-05	0.000267965	507181	GRASP	general receptor for phosphoinositides 1 associated scaffold protein
ENSBTAG00000023471	50.736	1.92308	0.538881	3.56865	0.000358826	0.00392689	NA	NA	NA
ENSBTAG00000001983	178.021	-1.38142	0.333766	-4.13887	3.49014e-05	0.000569456	787004	SMAGP	small cell adhesion glycoprotein
ENSBTAG00000000808	1516.98	-1.10533	0.31885	-3.46661	0.000527066	0.00537042	768048	COX14	cytochrome c oxidase assembly factor COX14
ENSBTAG00000000970	6.49007	2.94727	1.02108	2.88643	0.0038964	0.0257428	538244	ASIC1	acid sensing ion channel subunit 1
ENSBTAG00000008374	3.75345	5.40008	1.61718	3.33921	0.000840184	0.0077641	539870	AQP2	aquaporin 2
ENSBTAG00000039992	114.183	1.67983	0.2705	6.21008	5.29562e-10	4.39717e-08	504244	TUBA1C	tubulin alpha 1c
ENSBTAG00000000124	108.12	-1.8104	0.456792	-3.9633	7.39215e-05	0.00106883	525833	DHH	desert hedgehog signaling molecule
ENSBTAG00000018773	122.77	-1.25511	0.414783	-3.02593	0.00247867	0.0182043	508869	RND1	Rho family GTPase 1
ENSBTAG00000042166	7.66432	-2.58242	0.719691	-3.58823	0.000332928	0.00370028	112446866	LOC112446866	small nucleolar RNA SNORA2/SNORA34 family
ENSBTAG00000042536	3.30378	-3.32766	1.1154	-2.98339	0.00285077	0.0202376	NA	NA	NA
ENSBTAG00000006828	2278.6	-1.58623	0.217722	-7.28557	3.2031e-13	6.02078e-11	535383	RAPGEF3	Rap guanine nucleotide exchange factor 3
ENSBTAG00000014197	35.1152	2.85339	0.402465	7.08978	1.34326e-12	2.01547e-10	527476	SLC38A4	solute carrier family 38 member 4
ENSBTAG00000001079	31.7783	-1.3366	0.470298	-2.84203	0.00448266	0.0287822	NA	NA	NA
ENSBTAG00000048924	2.81951	4.99808	1.3753	3.63418	0.000278864	0.00320778	NA	NA	NA
ENSBTAG00000015296	1778.19	-1.38922	0.266766	-5.20764	1.91258e-07	7.15858e-06	505696	PTPRB	protein tyrosine phosphatase receptor type B
ENSBTAG00000003749	463.467	-1.0173	0.322546	-3.15398	0.00161062	0.0129829	520448	KCNMB4	potassium calcium-activated channel subfamily M regulatory beta subunit 4
ENSBTAG00000026779	509.785	3.53403	1.0899	3.24253	0.00118474	0.0101885	777776	LYZ	lysozyme
ENSBTAG00000029994	21.7597	1.39121	0.477217	2.91526	0.00355397	0.0240023	791064	MIRLET7I	microRNA let-7i
ENSBTAG00000021287	1064.48	1.33923	0.425294	3.14894	0.00163864	0.0131653	614573	SLC16A7	solute carrier family 16 member 7
ENSBTAG00000023289	1338.15	-3.1791	0.426204	-7.45911	8.71078e-14	1.86247e-11	506076	SLC26A10	solute carrier family 26 member 10
ENSBTAG00000006599	11.4639	4.20481	1.54871	2.71503	0.00662699	0.0389401	517587	INHBE	inhibin subunit beta E
ENSBTAG00000004380	427.168	2.45957	0.22496	10.9334	7.98078e-28	2.73023e-24	511023	STAT2	signal transducer and activator of transcription 2
ENSBTAG00000010444	85.959	-2.07219	0.413053	-5.01677	5.25477e-07	1.7186e-05	785655	ERBB3	erb-b2 receptor tyrosine kinase 3
ENSBTAG00000009049	369.629	1.68361	0.361795	4.65348	3.26374e-06	8.07906e-05	507581	LOC507581	uncharacterized LOC507581
ENSBTAG00000003183	380.679	1.42408	0.356129	3.99876	6.36747e-05	0.000939737	537455	NTN4	netrin 4
ENSBTAG00000012794	24.9855	3.31769	1.17	2.83564	0.00457344	0.0291898	510583	PAH	phenylalanine hydroxylase
ENSBTAG00000000925	509.342	2.18398	0.527694	4.13873	3.49231e-05	0.000569456	523294	GLT8D2	glycosyltransferase 8 domain containing 2
ENSBTAG00000021875	90.7936	2.41436	0.391073	6.17367	6.67223e-10	5.33311e-08	524417	SLC41A2	solute carrier family 41 member 2
ENSBTAG00000006326	975.082	1.63633	0.324202	5.04724	4.48227e-07	1.50038e-05	516864	ALDH1L2	aldehyde dehydrogenase 1 family member L2
ENSBTAG00000011913	876.356	1.52609	0.280682	5.43708	5.41607e-08	2.43795e-06	515784	CKAP4	cytoskeleton associated protein 4
ENSBTAG00000046402	4.92457	4.06763	1.42723	2.85001	0.00437175	0.0282291	540730	ASCL4	achaete-scute family bHLH transcription factor 4
ENSBTAG00000050644	5510.76	-1.46081	0.321594	-4.54241	5.5614e-06	0.000124513	NA	NA	NA
ENSBTAG00000015582	1339.01	1.62867	0.413804	3.93586	8.28999e-05	0.00117384	513221	HMOX1	heme oxygenase 1
ENSBTAG00000052884	19.8884	-2.20631	0.775739	-2.84414	0.00445319	0.0286791	531557	LOC531557	apolipoprotein L3
ENSBTAG00000038652	1595.96	-1.37662	0.224196	-6.14027	8.23823e-10	6.37624e-08	510193	LOC510193	apolipoprotein L, 3-like
ENSBTAG00000010402	23850.5	-1.06083	0.254966	-4.16067	3.17314e-05	0.000530562	404108	MYH9	myosin heavy chain 9
ENSBTAG00000009064	73.8696	1.97862	0.417604	4.73803	2.1581e-06	5.62718e-05	528530	CSF2RB	colony stimulating factor 2 receptor beta common subunit
ENSBTAG00000008074	1191.55	1.76785	0.493142	3.58487	0.000337242	0.00373852	506413	C1QTNF6	C1q and TNF related 6
ENSBTAG00000014237	246.772	1.29453	0.298884	4.33122	1.48285e-05	0.000278115	517887	CYTH4	cytohesin 4
ENSBTAG00000015043	5833.29	-1.13243	0.329034	-3.44168	0.000578117	0.00578624	505267	MFNG	MFNG O-fucosylpeptide 3-beta-N-acetylglucosaminyltransferase
ENSBTAG00000001161	152.404	-1.01699	0.307928	-3.30269	0.00095761	0.00859387	538649	SINHCAF	SIN3-HDAC complex associated factor
ENSBTAG00000054066	26.2812	-1.41238	0.355478	-3.97319	7.09178e-05	0.00102975	NA	NA	NA
ENSBTAG00000011095	420.522	-1.85995	0.406998	-4.56992	4.87909e-06	0.000112324	534380	FAR2	fatty acyl-CoA reductase 2
ENSBTAG00000053615	4.81988	3.26124	0.982002	3.32102	0.000896903	0.00816038	NA	NA	NA
ENSBTAG00000022329	22.6941	6.0524	2.09616	2.88738	0.0038847	0.0256952	404160	SLCO1B3	solute carrier organic anion transporter family member 1B3
ENSBTAG00000030493	93.2726	-1.34446	0.486812	-2.76175	0.00574918	0.0348352	100125833	RERGL	RERG like
ENSBTAG00000023487	44.7361	-2.13914	0.618164	-3.46047	0.000539233	0.00547069	NA	NA	NA
ENSBTAG00000008352	13.1442	3.08126	0.783137	3.93451	8.33662e-05	0.0011785	407146	ART4	ADP-ribosyltransferase 4
ENSBTAG00000015562	426.423	1.16502	0.308976	3.77059	0.000162863	0.00206659	317710	PLBD1	phospholipase B domain containing 1
ENSBTAG00000047225	64.1851	-2.62344	0.664261	-3.94941	7.83428e-05	0.00111951	508365	BCL2L14	BCL2 like 14
ENSBTAG00000052681	55.3645	1.56098	0.434105	3.59587	0.000323311	0.00362639	100849002	SMIM10L1	small integral membrane protein 10 like 1
ENSBTAG00000015351	113.921	1.26087	0.433166	2.91083	0.00360473	0.0242521	513920	STYK1	serine/threonine/tyrosine kinase 1
ENSBTAG00000000966	2.70345	-4.85405	1.35722	-3.57648	0.000348256	0.00384069	618565	LOC618565	natural killer cells antigen CD94
ENSBTAG00000030424	1186.92	-1.24297	0.363606	-3.41846	0.000629775	0.00620882	536944	CLEC1A	C-type lectin domain family 1 member A
ENSBTAG00000004293	29.7086	7.80242	1.30487	5.97944	2.23904e-09	1.57608e-07	616085	CLEC12B	C-type lectin domain family 12 member B
ENSBTAG00000055140	21.8721	-1.28977	0.468796	-2.75124	0.00593703	0.0357706	100297496	CLEC2B	C-type lectin domain family 2, member B
ENSBTAG00000012026	71.831	-1.16035	0.304582	-3.80965	0.000139164	0.00181019	784451	LOC784451	C-type lectin domain family 2 member H
ENSBTAG00000046324	277.908	1.13871	0.419975	2.71137	0.00670051	0.0391971	100297676	LOC100297676	C-type lectin domain family 2 member D11
ENSBTAG00000038461	1186.88	-2.54315	0.840082	-3.02726	0.0024678	0.01814	506828	LOC506828	pregnancy zone protein
ENSBTAG00000049220	1147.66	2.6306	0.506538	5.1933	2.06602e-07	7.69919e-06	NA	NA	NA
ENSBTAG00000000310	7956.14	1.7206	0.383839	4.48261	7.37366e-06	0.000157232	281908	MFAP5	microfibril associated protein 5
ENSBTAG00000019741	145.786	1.55496	0.364736	4.26324	2.01485e-05	0.00036088	540702	C3AR1	complement C3a receptor 1
ENSBTAG00000019669	1958.08	1.20727	0.291435	4.14248	3.43563e-05	0.000564519	533844	CD163	CD163 molecule
ENSBTAG00000051940	43.2918	-1.42395	0.50339	-2.82872	0.00467347	0.0296959	NA	NA	NA
ENSBTAG00000008127	8.25069	3.44425	1.25662	2.74088	0.0061274	0.0366465	539418	RBP5	retinol binding protein 5
ENSBTAG00000016204	25.7609	1.54675	0.345538	4.47635	7.59313e-06	0.000160346	507633	C1RL	complement C1r subcomponent like
ENSBTAG00000037743	4.58478	4.48408	1.42574	3.14508	0.00166039	0.0132901	112446756	LOC112446756	complement C1r subcomponent-like
ENSBTAG00000008612	11156	1.59778	0.285765	5.59124	2.25459e-08	1.15463e-06	511581	C1R	complement C1r
ENSBTAG00000004840	9616.26	1.69362	0.239242	7.07911	1.4508e-12	2.14563e-10	767827	C1S	complement C1s
ENSBTAG00000045102	20.6793	-1.16447	0.445287	-2.61511	0.0089199	0.0488396	112446882	LOC112446882	small nucleolar RNA U89
ENSBTAG00000016043	112.229	-1.57721	0.221219	-7.12961	1.00654e-12	1.57953e-10	513340	GNB3	G protein subunit beta 3
ENSBTAG00000003598	2009.09	1.07739	0.240487	4.48003	7.46337e-06	0.000158782	NA	NA	NA
ENSBTAG00000004541	11.6173	1.84168	0.644062	2.85948	0.00424338	0.0275876	507598	LPAR5	lysophosphatidic acid receptor 5
ENSBTAG00000014603	144.553	1.1647	0.380727	3.05913	0.00221977	0.0167237	513621	VAMP1	vesicle associated membrane protein 1
ENSBTAG00000012265	27333	-1.44255	0.262233	-5.50103	3.77573e-08	1.78408e-06	280958	VWF	von Willebrand factor
ENSBTAG00000012246	3.31389	3.41761	1.18166	2.89222	0.00382534	0.0254107	512529	ANO2	anoctamin 2
ENSBTAG00000010223	116.753	-1.04157	0.322269	-3.23198	0.00122935	0.0104826	532393	NTF3	neurotrophin 3
ENSBTAG00000007553	46.1309	-2.06239	0.509335	-4.04919	5.13957e-05	0.000781444	508960	KCNA5	potassium voltage-gated channel subfamily A member 5
ENSBTAG00000047191	46.8805	2.23578	0.446909	5.00276	5.65142e-07	1.82391e-05	539714	KCNA6	potassium voltage-gated channel subfamily A member 6
ENSBTAG00000019788	101.528	-1.26096	0.385069	-3.27463	0.00105802	0.00933231	526771	TEAD4	TEA domain transcription factor 4
ENSBTAG00000021994	17.9703	-2.00306	0.656012	-3.05339	0.00226275	0.0169607	784075	CACNA2D4	calcium voltage-gated channel auxiliary subunit alpha2delta 4
ENSBTAG00000010660	77.1399	-1.40153	0.533751	-2.6258	0.00864445	0.0477749	408015	CACNA1C	calcium voltage-gated channel subunit alpha1 C
ENSBTAG00000030258	3468.08	-1.51081	0.252288	-5.98843	2.11881e-09	1.50383e-07	511099	CDC42EP1	CDC42 effector protein 1
ENSBTAG00000004822	62.1078	-1.83114	0.51267	-3.57177	0.000354573	0.00389345	353115	SOX10	SRY-box transcription factor 10
ENSBTAG00000000109	151.087	1.19467	0.235745	5.06763	4.02796e-07	1.36975e-05	NA	NA	NA
ENSBTAG00000046724	250.627	1.02521	0.318495	3.2189	0.00128681	0.0109119	513830	CBX6	chromobox 6
ENSBTAG00000021697	2313.68	-1.75336	0.30501	-5.74854	9.00161e-09	5.29115e-07	540106	PDGFB	platelet derived growth factor subunit B
ENSBTAG00000051699	6.89948	-1.60883	0.612037	-2.62864	0.00857272	0.047425	112446876	LOC112446876	small nucleolar RNA U83B
ENSBTAG00000044812	20.4228	-1.66819	0.454514	-3.67026	0.0002423	0.00285831	112446879	LOC112446879	small nucleolar RNA U82P
ENSBTAG00000005765	131.026	1.05324	0.371177	2.83757	0.00454587	0.0290572	534995	SYNGR1	synaptogyrin 1
ENSBTAG00000015157	15.682	2.39795	0.621219	3.86008	0.00011335	0.00152508	522346	GRAP2	GRB2 related adaptor protein 2
ENSBTAG00000049882	4.95585	3.59245	1.00405	3.57796	0.000346282	0.00382139	NA	NA	NA
ENSBTAG00000004004	75.8193	-2.053	0.513461	-3.99834	6.3787e-05	0.000940583	525364	CSDC2	cold shock domain containing C2
ENSBTAG00000009507	638.351	1.31315	0.296241	4.43273	9.30469e-06	0.000189472	506148	PHETA2	PH domain containing endocytic trafficking adaptor 2
ENSBTAG00000021978	739.463	-1.20879	0.299663	-4.03384	5.48735e-05	0.000827699	616294	PARVB	parvin beta
ENSBTAG00000039784	651.255	1.81666	0.459618	3.95254	7.73258e-05	0.00110775	788925	PRR5	proline rich 5
ENSBTAG00000010590	532.974	-2.02129	0.232739	-8.6848	3.79402e-18	1.90873e-15	505415	FAM118A	family with sequence similarity 118 member A
ENSBTAG00000045309	21.6567	-2.35698	0.441013	-5.34447	9.06818e-08	3.83939e-06	100313439	MIR2443	microRNA mir-2443
ENSBTAG00000036417	3.634	-4.03706	1.31137	-3.0785	0.00208049	0.0158758	100170922	MIRLET7B	microRNA let-7b
ENSBTAG00000054562	75.8856	1.10629	0.415697	2.6613	0.00778396	0.0440819	NA	NA	NA
ENSBTAG00000019574	299.363	-1.90382	0.302753	-6.28836	3.20842e-10	2.81436e-08	512943	MAPK12	mitogen-activated protein kinase 12
ENSBTAG00000051406	16.6947	-3.24758	0.817801	-3.97112	7.15366e-05	0.00103786	NA	NA	NA
ENSBTAG00000030180	2265.32	-1.35649	0.367424	-3.69188	0.000222599	0.00268327	512428	SHANK3	SH3 and multiple ankyrin repeat domains 3
ENSBTAG00000020869	16.5354	2.00424	0.557606	3.59436	0.000325188	0.00363908	280762	DDC	dopa decarboxylase
ENSBTAG00000002107	628.126	1.56878	0.316989	4.94899	7.45988e-07	2.28267e-05	445417	FZD1	frizzled class receptor 1
ENSBTAG00000001992	524.888	-1.56994	0.289059	-5.4312	5.59768e-08	2.51308e-06	505060	CYP51A1	cytochrome P450, family 51, subfamily A, polypeptide 1
ENSBTAG00000013472	104917	3.49199	0.36383	9.59786	8.1623e-22	1.16347e-18	282188	COL1A2	collagen type I alpha 2 chain
ENSBTAG00000021282	709.147	1.1116	0.268461	4.14063	3.46358e-05	0.000566391	407209	SGCE	sarcoglycan epsilon
ENSBTAG00000015654	27.6481	4.72735	1.75848	2.68832	0.00718133	0.0414429	523798	PON1	paraoxonase 1
ENSBTAG00000027134	46.1984	2.40116	0.504287	4.7615	1.92159e-06	5.08806e-05	613724	DYNC1I1	dynein cytoplasmic 1 intermediate chain 1
ENSBTAG00000054772	10.6382	-2.73371	0.660279	-4.14023	3.46955e-05	0.000566826	NA	NA	NA
ENSBTAG00000005377	2.62561	4.88301	1.70731	2.86006	0.00423567	0.0275584	523184	SOSTDC1	sclerostin domain containing 1
ENSBTAG00000012805	3417.56	-1.01311	0.209592	-4.8337	1.34019e-06	3.75803e-05	526460	TSPAN13	tetraspanin 13
ENSBTAG00000046922	843.505	1.35203	0.297568	4.54361	5.52999e-06	0.000123972	782170	TWIST1	twist family bHLH transcription factor 1
ENSBTAG00000013078	23.8774	-3.39004	0.650928	-5.20801	1.90876e-07	7.15858e-06	104968411	LOC104968411	dynein heavy chain 11, axonemal
ENSBTAG00000049132	19.2252	-1.8804	0.704355	-2.66968	0.00759242	0.0433223	NA	NA	NA
ENSBTAG00000033449	38.5294	-1.69142	0.473509	-3.5721	0.000354124	0.00389286	101902435	LOC101902435	phosphatidylcholine translocator ABCB4-like
ENSBTAG00000005997	221.042	-1.37679	0.525303	-2.62094	0.00876879	0.0482672	281585	ABCB1	multidrug resistance protein 1
ENSBTAG00000024394	12.8214	2.10292	0.614658	3.42129	0.000623256	0.00616231	536417	SEMA3D	semaphorin 3D
ENSBTAG00000018133	121.714	1.11852	0.397112	2.81665	0.00485279	0.0306073	537777	SEMA3A	semaphorin 3A
ENSBTAG00000006138	1307.15	1.99313	0.376551	5.2931	1.20257e-07	4.86289e-06	512660	SEMA3C	semaphorin 3C
ENSBTAG00000014220	39.9357	2.28761	0.857088	2.66905	0.00760664	0.0433705	518526	LOC518526	CD36 molecule (thrombospondin receptor)
ENSBTAG00000017866	53939.4	-1.09514	0.286573	-3.82152	0.000132632	0.00173578	281052	CD36	CD36 molecule
ENSBTAG00000049549	19.8093	-3.00652	0.892324	-3.36931	0.000753562	0.0071332	NA	NA	NA
ENSBTAG00000009717	2919.96	1.95504	0.305804	6.3931	1.62555e-10	1.51115e-08	511711	FGL2	fibrinogen like 2
ENSBTAG00000024379	486.024	2.2478	0.550176	4.0856	4.39636e-05	0.000683634	777690	LRRC17	leucine rich repeat containing 17
ENSBTAG00000003658	90.2389	2.20805	0.423784	5.21032	1.8852e-07	7.10271e-06	281450	RELN	reelin
ENSBTAG00000015366	1147.51	2.01791	0.441736	4.56814	4.92073e-06	0.000113131	518004	SFRP4	secreted frizzled related protein 4
ENSBTAG00000008097	102.164	2.82121	0.437967	6.4416	1.18223e-10	1.12705e-08	493729	WNT2	Wnt family member 2
ENSBTAG00000054178	213.788	-1.40362	0.204944	-6.84882	7.44615e-12	9.95049e-10	112446383	LOC112446383	SUMO-conjugating enzyme UBC9
ENSBTAG00000010555	50.2583	-2.45793	0.444009	-5.53578	3.09855e-08	1.49502e-06	613798	LSMEM1	leucine rich single-pass membrane protein 1
ENSBTAG00000010549	1137.63	-1.07562	0.205335	-5.23837	1.62004e-07	6.28363e-06	541283	IFRD1	interferon related developmental regulator 1
ENSBTAG00000018119	14.9435	2.26525	0.739839	3.06181	0.00220003	0.0165851	768208	AOAH	acyloxyacyl hydrolase
ENSBTAG00000002011	6.14844	-2.03686	0.736754	-2.76465	0.00569847	0.0346507	527805	KIAA0895	KIAA0895
ENSBTAG00000002739	52.267	-1.26667	0.29382	-4.31103	1.62498e-05	0.000300189	526211	PDE1C	phosphodiesterase 1C
ENSBTAG00000000745	5294.1	-1.37375	0.356061	-3.85818	0.000114233	0.00153252	282653	AQP1	aquaporin 1 (Colton blood group)
ENSBTAG00000052317	420.815	1.69295	0.460493	3.67638	0.000236565	0.00280614	615685	MTURN	maturin, neural progenitor differentiation regulator homolog
ENSBTAG00000019024	238.156	1.22071	0.351875	3.46915	0.0005221	0.00532847	616701	JAZF1	JAZF zinc finger 1
ENSBTAG00000040082	31.8225	-2.74948	0.660555	-4.16239	3.14939e-05	0.000527107	784386	HOXA10	homeobox A10
ENSBTAG00000053595	242.405	-1.2365	0.29796	-4.14987	3.32665e-05	0.00054872	510459	HOXA9	homeobox A9
ENSBTAG00000001063	166.124	-1.16561	0.210569	-5.53554	3.10278e-08	1.49502e-06	538865	HOXA4	homeobox A4
ENSBTAG00000015326	33.1703	2.06282	0.543167	3.79776	0.000146007	0.00188375	616398	GSDME	gasdermin E
ENSBTAG00000015303	28.0161	1.18098	0.321842	3.66944	0.00024308	0.00286355	535171	MPP6	membrane palmitoylated protein 6
ENSBTAG00000003994	4668.97	2.25776	0.387751	5.82271	5.79012e-09	3.6146e-07	282261	IGFBP3	insulin like growth factor binding protein 3
ENSBTAG00000046768	25.295	3.64863	0.925332	3.94305	8.04516e-05	0.00114486	282259	IGFBP1	insulin like growth factor binding protein 1
ENSBTAG00000032288	97.0547	-1.04828	0.318327	-3.2931	0.00099089	0.00884151	616576	GCK	glucokinase
ENSBTAG00000049936	66.1209	1.38505	0.442015	3.13349	0.00172744	0.0137624	NA	NA	NA
ENSBTAG00000031967	112.623	-1.37913	0.36137	-3.8164	0.000135412	0.00176811	614722	AMPH	amphiphysin
ENSBTAG00000006152	19.7617	-3.31473	0.540636	-6.13118	8.72314e-10	6.691e-08	NA	NA	NA
ENSBTAG00000031464	27.6469	1.89958	0.482018	3.94089	8.11796e-05	0.00115263	NA	NA	NA
ENSBTAG00000015337	857.43	-1.04741	0.233566	-4.48443	7.31079e-06	0.000156314	613639	TSPAN12	tetraspanin 12
ENSBTAG00000006253	651.431	1.22799	0.352443	3.48421	0.000493584	0.00507377	528415	FLNC	filamin C
ENSBTAG00000007206	71.3567	-1.10725	0.324491	-3.41227	0.000644232	0.00632583	529423	STRIP2	striatin interacting protein 2
ENSBTAG00000014543	187.139	1.75188	0.55463	3.15865	0.001585	0.0128308	407104	PLXNA4	plexin A4
ENSBTAG00000049946	47.6774	1.54303	0.586573	2.63059	0.00852376	0.0471994	NA	NA	NA
ENSBTAG00000031548	1315.08	-1.46045	0.317639	-4.59783	4.26909e-06	0.000101115	514257	LOC514257	uncharacterized LOC514257
ENSBTAG00000003864	49.5104	3.84702	0.502747	7.65201	1.97868e-14	5.05153e-12	531535	SLC13A4	solute carrier family 13 member 4
ENSBTAG00000017427	102.735	5.04165	0.562427	8.96409	3.12859e-19	2.43248e-16	616777	FAM180A	family with sequence similarity 180 member A
ENSBTAG00000002317	227.986	3.05692	0.499789	6.11642	9.57016e-10	7.27545e-08	280904	PTN	pleiotrophin
ENSBTAG00000019980	3.67155	4.76259	1.36	3.5019	0.000461961	0.00481819	530095	DGKI	diacylglycerol kinase iota
ENSBTAG00000021073	58.9731	1.03474	0.394595	2.62228	0.00873434	0.0481328	512679	KIAA1549	KIAA1549
ENSBTAG00000006359	60.5263	1.12336	0.392899	2.85917	0.00424755	0.0276042	525946	EPHA1	EPH receptor A1
ENSBTAG00000001815	10.7198	3.73325	0.74023	5.04337	4.57407e-07	1.52514e-05	516290	ARHGEF5	Rho guanine nucleotide exchange factor 5
ENSBTAG00000016766	411.714	-1.46024	0.2394	-6.09958	1.06346e-09	7.94342e-08	615505	TMEM176B	transmembrane protein 176B
ENSBTAG00000012078	482.107	-1.2492	0.346162	-3.60873	0.000307703	0.00349254	404082	TMEM176A	transmembrane protein 176A
ENSBTAG00000004078	25.5978	-1.05593	0.370354	-2.85113	0.00435636	0.028151	539971	KCNH2	potassium voltage-gated channel subfamily H member 2
ENSBTAG00000017680	4096.02	-2.09159	0.450767	-4.64007	3.48285e-06	8.47428e-05	287024	NOS3	nitric oxide synthase 3
ENSBTAG00000018838	214.197	-2.40156	0.641831	-3.74173	0.000182755	0.00227347	101903592	IQCA1L	IQ motif containing with AAA domain 1 like
ENSBTAG00000009002	2.36633	4.08107	1.25721	3.24614	0.00116983	0.0100847	NA	NA	NA
ENSBTAG00000055059	2.11305	-4.50007	1.62679	-2.76623	0.00567085	0.0345462	114483102	MIR11984	microRNA mir-11984
ENSBTAG00000037649	100.606	1.40419	0.465998	3.0133	0.00258427	0.0187942	790124	VIPR2	vasoactive intestinal peptide receptor 2
ENSBTAG00000032764	10.207	1.71198	0.511691	3.34574	0.000820642	0.00764131	NA	NA	NA
ENSBTAG00000017808	74.7778	1.55473	0.373891	4.15823	3.20721e-05	0.000535213	540514	ARSJ	arylsulfatase family member J
ENSBTAG00000002392	533.661	1.9432	0.437722	4.43934	9.02353e-06	0.000184626	NA	NA	NA
ENSBTAG00000009059	18.8709	-3.22311	0.789273	-4.08364	4.43356e-05	0.000688793	506721	PITX2	paired like homeodomain 2
ENSBTAG00000051202	12.4821	-3.06881	0.795142	-3.85945	0.000113644	0.00152701	NA	NA	NA
ENSBTAG00000038368	69.1857	-4.94062	0.568705	-8.6875	3.70494e-18	1.90873e-15	NA	NA	NA
ENSBTAG00000034501	242.14	2.38955	0.682116	3.50315	0.000459799	0.00480962	513197	CFI	complement factor I
ENSBTAG00000012995	228.343	2.11398	0.353375	5.98227	2.20043e-09	1.5553e-07	504728	MCUB	mitochondrial calcium uniporter dominant negative beta subunit
ENSBTAG00000012969	118.695	1.66641	0.330201	5.04666	4.49601e-07	1.50204e-05	541161	DKK2	dickkopf WNT signaling pathway inhibitor 2
ENSBTAG00000005668	734.627	-1.35266	0.235678	-5.73943	9.49983e-09	5.50829e-07	508193	SLC39A8	solute carrier family 39 member 8
ENSBTAG00000034206	981.013	-1.31001	0.246173	-5.32151	1.0291e-07	4.28292e-06	616367	EMCN	endomucin
ENSBTAG00000010610	206.286	1.62176	0.326205	4.9716	6.64009e-07	2.0802e-05	510906	DDIT4L	DNA damage inducible transcript 4 like
ENSBTAG00000011944	7.6303	3.73526	1.26437	2.95425	0.00313435	0.0217398	280868	MTTP	microsomal triglyceride transfer protein
ENSBTAG00000012343	89.013	1.41418	0.340169	4.15729	3.22045e-05	0.000535854	538668	TSPAN5	tetraspanin 5
ENSBTAG00000002081	9.8602	3.26576	0.718749	4.54368	5.52813e-06	0.000123972	407128	BMPR1B	bone morphogenetic protein receptor type 1B
ENSBTAG00000010285	332.139	2.50041	0.627823	3.98266	6.81468e-05	0.000994583	516574	MMRN1	multimerin 1
ENSBTAG00000000061	833.369	1.23079	0.349742	3.51915	0.000432937	0.00457406	514537	PCDH7	protocadherin 7
ENSBTAG00000013699	1253.94	-1.25642	0.252026	-4.98527	6.18744e-07	1.96721e-05	282704	TBC1D1	TBC1 domain family member 1
ENSBTAG00000014031	69.7774	1.00298	0.297412	3.37236	0.000745281	0.00706654	407237	TLR6	toll like receptor 6
ENSBTAG00000033160	283.828	1.21715	0.287452	4.23428	2.29284e-05	0.000402659	511583	FAM114A1	family with sequence similarity 114 member A1
ENSBTAG00000055220	134.35	1.15976	0.25721	4.50901	6.51293e-06	0.00014246	NA	NA	NA
ENSBTAG00000013451	39.0664	2.59087	0.732666	3.53623	0.000405882	0.00432292	768307	RHOH	ras homolog family member H
ENSBTAG00000002356	157.811	1.40514	0.252784	5.55865	2.71865e-08	1.35972e-06	540831	RBM47	RNA binding motif protein 47
ENSBTAG00000027569	1207.47	-1.04768	0.343882	-3.04663	0.00231426	0.0172937	514013	APBB2	amyloid beta precursor protein binding family B member 2
ENSBTAG00000038659	6.96003	-2.65556	0.950193	-2.79476	0.00519381	0.0323408	539881	KCTD8	potassium channel tetramerization domain containing 8
ENSBTAG00000050016	2.05383	-3.79291	1.27811	-2.9676	0.00300139	0.0210578	767916	COX7B2	cytochrome c oxidase subunit 7B2, mitochondrial
ENSBTAG00000005062	134.513	-1.27927	0.240334	-5.32288	1.02137e-07	4.27153e-06	504733	TEC	tec protein tyrosine kinase
ENSBTAG00000020658	414.908	-1.63171	0.243574	-6.69906	2.0976e-11	2.50906e-09	540694	LNX1	ligand of numb-protein X 1
ENSBTAG00000007173	3430.97	1.3033	0.312001	4.17722	2.95093e-05	0.000497788	282301	PDGFRA	platelet derived growth factor receptor alpha
ENSBTAG00000002699	336.783	1.37413	0.295623	4.64825	3.34761e-06	8.21532e-05	280832	KIT	KIT proto-oncogene, receptor tyrosine kinase
ENSBTAG00000000782	6068.11	-1.30256	0.394959	-3.29797	0.000973865	0.00870186	407170	KDR	kinase insert domain receptor
ENSBTAG00000019368	14123.7	-1.36258	0.283756	-4.80195	1.5713e-06	4.29348e-05	616368	IGFBP7	insulin like growth factor binding protein 7
ENSBTAG00000000962	23.5493	1.76308	0.391649	4.50168	6.74169e-06	0.000146341	507296	STAP1	signal transducing adaptor family member 1
ENSBTAG00000048013	6.75758	5.65416	1.84837	3.059	0.0022208	0.0167237	100138004	LOC100138004	UDP-glucuronosyltransferase 2B31
ENSBTAG00000039647	18.7702	6.55675	2.081	3.15077	0.00162843	0.0130894	515638	MGC152010	UDP glucuronosyltransferase 2 family
ENSBTAG00000007816	58.3405	1.06637	0.314476	3.39094	0.000696526	0.00670838	NA	NA	NA
ENSBTAG00000002348	222.336	2.32582	0.517813	4.49162	7.06837e-06	0.000152081	282360	SLC4A4	solute carrier family 4 member 4
ENSBTAG00000004237	218.266	-1.45148	0.508832	-2.85257	0.00433669	0.028045	280737	BTC	betacellulin
ENSBTAG00000004921	13.9216	1.19794	0.45211	2.64965	0.00805747	0.0453062	NA	NA	NA
ENSBTAG00000021768	223.04	1.03506	0.351163	2.94754	0.00320318	0.0221286	512960	CCNG2	cyclin G2
ENSBTAG00000010153	1599.31	-1.58742	0.253869	-6.2529	4.02903e-10	3.48064e-08	518050	ANXA3	annexin A3
ENSBTAG00000020570	304.008	1.03116	0.286473	3.5995	0.000318829	0.00358551	507890	PRDM8	PR/SET domain 8
ENSBTAG00000022449	340.494	-2.20435	0.374186	-5.89104	3.83768e-09	2.52475e-07	617419	SCD5	stearoyl-CoA desaturase 5
ENSBTAG00000017592	1257.84	-1.71776	0.498198	-3.44796	0.000564848	0.00568671	519739	GPAT3	glycerol-3-phosphate acyltransferase 3
ENSBTAG00000047514	19.3636	1.76913	0.592859	2.98406	0.00284452	0.0202142	NA	NA	NA
ENSBTAG00000004094	3704.2	-1.01397	0.278948	-3.63498	0.000278	0.00319999	507537	SPARCL1	SPARC like 1
ENSBTAG00000004287	458.529	2.22198	0.263433	8.43471	3.32013e-17	1.57752e-14	282874	EVC	EvC ciliary complex subunit 1
ENSBTAG00000015409	51.4038	3.51488	0.697293	5.04075	4.63699e-07	1.54311e-05	529134	STK32B	serine/threonine kinase 32B
ENSBTAG00000010875	1214.58	2.02617	0.365554	5.54274	2.97777e-08	1.45528e-06	286872	MSX1	msh homeobox 1
ENSBTAG00000010343	628.831	3.10511	0.349579	8.88242	6.54215e-19	4.30398e-16	540131	C1QTNF7	C1q and TNF related 7
ENSBTAG00000018638	401.1	1.42439	0.384902	3.70066	0.000215038	0.00261609	517240	CC2D2A	coiled-coil and C2 domain containing 2A
ENSBTAG00000006156	12.5644	1.96816	0.575649	3.41902	0.000628471	0.00620002	616757	BST1	bone marrow stromal cell antigen 1
ENSBTAG00000047876	338.295	-1.10724	0.283726	-3.9025	9.52038e-05	0.00131434	100300032	SH3TC1	SH3 domain and tetratricopeptide repeats 1
ENSBTAG00000047613	4197.66	3.07444	0.396046	7.76283	8.30539e-15	2.29135e-12	100336523	HTRA3	HtrA serine peptidase 3
ENSBTAG00000014803	1076.3	5.76362	0.614906	9.37318	7.03819e-21	7.52427e-18	537837	CPZ	carboxypeptidase Z
ENSBTAG00000045994	352.481	-1.66568	0.214336	-7.77135	7.76537e-15	2.17749e-12	407139	ADRA2C	adrenoceptor alpha 2C
ENSBTAG00000031395	435.392	-1.23186	0.379306	-3.24767	0.00116354	0.0100415	615222	C6H4orf48	chromosome 6 C4orf48 homolog
ENSBTAG00000007164	190.913	-2.57501	0.536712	-4.79775	1.60462e-06	4.35666e-05	281769	FGFR3	fibroblast growth factor receptor 3
ENSBTAG00000004261	2812.82	1.64534	0.443384	3.71087	0.000206545	0.00252534	513844	SPON2	spondin 2
ENSBTAG00000054021	19.8699	-1.73241	0.426707	-4.05996	4.90808e-05	0.000750247	NA	NA	NA
ENSBTAG00000025942	573.241	1.5719	0.37307	4.21342	2.51536e-05	0.00043285	512259	HPGD	15-hydroxyprostaglandin dehydrogenase
ENSBTAG00000000011	79.8864	3.01128	0.672825	4.47557	7.62081e-06	0.00016072	511957	TDH	L-threonine dehydrogenase
ENSBTAG00000054688	377.578	-1.04127	0.342648	-3.03889	0.00237451	0.0176524	541256	SOX7	SRY-box transcription factor 7
ENSBTAG00000035084	52.8332	1.15814	0.307399	3.76756	0.000164851	0.00208873	445419	FZD3	frizzled class receptor 3
ENSBTAG00000019636	7735.41	2.06931	0.330991	6.25187	4.05572e-10	3.48608e-08	516087	SCARA5	scavenger receptor class A member 5
ENSBTAG00000007657	407.101	1.08482	0.330102	3.28633	0.00101503	0.00902869	541156	SCARA3	scavenger receptor class A member 3
ENSBTAG00000005574	59987.7	1.15245	0.371685	3.1006	0.00193126	0.0150349	280750	CLU	clusterin
ENSBTAG00000010059	302.235	-1.16123	0.368032	-3.15524	0.00160364	0.0129388	506309	C8H9orf72	chromosome 8 C9orf72 homolog
ENSBTAG00000020148	3356.1	-1.54015	0.351519	-4.38141	1.17916e-05	0.000229461	280939	TEK	TEK receptor tyrosine kinase
ENSBTAG00000008551	366.422	1.3064	0.245647	5.31818	1.04808e-07	4.34079e-06	539580	TUSC1	tumor suppressor candidate 1
ENSBTAG00000051567	130.279	2.17995	0.55106	3.95592	7.6241e-05	0.00109681	527124	CDKN2B	cyclin dependent kinase inhibitor 2B
ENSBTAG00000034220	21.1261	1.93988	0.612797	3.16562	0.00154752	0.012569	616369	CDKN2A	cyclin-dependent kinase inhibitor 2A
ENSBTAG00000005718	3812	1.06046	0.309422	3.42723	0.000609772	0.00605348	280981	PLIN2	perilipin 2
ENSBTAG00000002997	135.548	2.24442	0.461208	4.8664	1.13651e-06	3.30613e-05	101909640	ADAMTSL1	ADAMTS like 1
ENSBTAG00000014103	429.271	1.41915	0.283487	5.00606	5.55555e-07	1.80661e-05	512450	SH3GL2	SH3 domain containing GRB2 like 2, endophilin A1
ENSBTAG00000010178	36.3902	2.021	0.609911	3.31359	0.000921056	0.00834462	532751	PTPRD	protein tyrosine phosphatase receptor type D
ENSBTAG00000012047	344.991	1.10058	0.281251	3.91315	9.11002e-05	0.00127102	525246	JAK2	Janus kinase 2
ENSBTAG00000011050	54.1124	1.02855	0.361659	2.84396	0.0044556	0.0286838	541021	PLPP6	phospholipid phosphatase 6
ENSBTAG00000052736	9.52639	2.79081	0.736621	3.78867	0.000151456	0.00194056	NA	NA	NA
ENSBTAG00000008062	1987.83	1.41503	0.222676	6.35467	2.08873e-10	1.92084e-08	514435	DMRT2	doublesex and mab-3 related transcription factor 2
ENSBTAG00000011545	368.449	1.34434	0.336769	3.99187	6.55553e-05	0.000961683	525937	GDA	guanine deaminase
ENSBTAG00000054894	28.4478	1.89135	0.603882	3.13199	0.00173623	0.0138257	NA	NA	NA
ENSBTAG00000008103	10395.2	1.74472	0.455997	3.82617	0.000130151	0.00171249	281615	ALDH1A1	aldehyde dehydrogenase 1 family member A1
ENSBTAG00000015978	10008.5	1.01767	0.236305	4.30661	1.65776e-05	0.00030556	327662	ANXA1	annexin A1
ENSBTAG00000012757	1154.66	-1.48409	0.317608	-4.67269	2.97277e-06	7.43411e-05	281778	GCNT1	glucosaminyl (N-acetyl) transferase 1
ENSBTAG00000000256	478.431	-1.52807	0.339322	-4.50331	6.6903e-06	0.000145595	NA	NA	NA
ENSBTAG00000050015	236.344	1.06529	0.183364	5.80971	6.25827e-09	3.85064e-07	NA	NA	NA
ENSBTAG00000017338	6.74939	-2.31111	0.711586	-3.24783	0.00116289	0.010041	767962	FAM205C	family with sequence similarity 205 member C
ENSBTAG00000011397	945.312	-1.13317	0.304314	-3.72369	0.000196332	0.0024195	530692	UNC13B	unc-13 homolog B
ENSBTAG00000011420	27.858	-1.40072	0.388523	-3.60525	0.00031185	0.00353258	511923	CA9	carbonic anhydrase 9
ENSBTAG00000011424	3398.35	-1.77824	0.392075	-4.53546	5.74789e-06	0.000128018	497015	TPM2	tropomyosin 2
ENSBTAG00000050436	192.213	-1.29853	0.34558	-3.75753	0.000171596	0.00215652	112441516	SPAAR	small regulatory polypeptide of amino acid response
ENSBTAG00000001864	794.279	-2.18318	0.479583	-4.55225	5.3075e-06	0.000120564	528877	NR4A3	nuclear receptor subfamily 4 group A member 3
ENSBTAG00000006446	24.5711	1.96935	0.525898	3.74475	0.000180576	0.00224964	784375	CNTNAP3	contactin associated protein-like 3
ENSBTAG00000012560	11.1457	3.46739	0.817959	4.23908	2.24442e-05	0.000395782	282071	SFTPC	surfactant protein C
ENSBTAG00000005495	4.73279	-3.36121	1.02562	-3.27725	0.00104823	0.00925949	NA	NA	NA
ENSBTAG00000049217	30.097	-1.19022	0.402475	-2.95725	0.00310394	0.0216352	508933	LOC508933	uncharacterized LOC508933
ENSBTAG00000012684	43.8116	-2.50471	0.476049	-5.26145	1.4292e-07	5.63282e-06	509167	CCL19	C-C motif chemokine ligand 19
ENSBTAG00000010161	296.075	3.92062	0.935676	4.19015	2.78769e-05	0.000474176	511112	CCL21	C-C motif chemokine ligand 21
ENSBTAG00000010647	780.794	1.42797	0.280675	5.08764	3.62548e-07	1.24776e-05	505824	NTRK2	neurotrophic receptor tyrosine kinase 2
ENSBTAG00000054456	12.9318	4.74455	0.932773	5.08651	3.64718e-07	1.25271e-05	NA	NA	NA
ENSBTAG00000046803	1937.53	1.63058	0.325571	5.00835	5.48986e-07	1.78865e-05	540336	GAS1	growth arrest specific 1
ENSBTAG00000000738	488.636	1.12378	0.331609	3.38886	0.000701842	0.00673978	540873	DAPK1	death associated protein kinase 1
ENSBTAG00000037600	468.024	-2.23432	0.46737	-4.78062	1.74754e-06	4.67056e-05	NA	NA	NA
ENSBTAG00000011847	436.3	-1.37871	0.341868	-4.03287	5.50987e-05	0.000828903	507990	ASPN	asporin
ENSBTAG00000024081	2686.07	1.06244	0.224378	4.73504	2.19013e-06	5.68471e-05	533916	ECM2	extracellular matrix protein 2
ENSBTAG00000004767	145.6	1.07573	0.387453	2.77642	0.0054961	0.0337719	515515	SYK	spleen associated tyrosine kinase
ENSBTAG00000021991	21.1099	-1.96065	0.572507	-3.42468	0.000615526	0.00609645	100139803	TMEFF1	transmembrane protein with EGF like and two follistatin like domains 1
ENSBTAG00000021992	32.2417	-1.70924	0.588618	-2.90382	0.00368644	0.0246797	528386	CAVIN4	caveolae associated protein 4
ENSBTAG00000015358	102.004	2.11939	0.725982	2.91934	0.00350777	0.0237532	515263	ALDOB	aldolase, fructose-bisphosphate B
ENSBTAG00000050971	9.44798	-3.78133	0.866002	-4.36642	1.26298e-05	0.000243007	NA	NA	NA
ENSBTAG00000018841	117.192	1.28987	0.330264	3.90559	9.3996e-05	0.00130186	511010	PTPN3	protein tyrosine phosphatase non-receptor type 3
ENSBTAG00000002744	23.6197	4.58017	0.578039	7.92363	2.3067e-15	7.00732e-13	540052	MUSK	muscle associated receptor tyrosine kinase
ENSBTAG00000009654	559.27	1.42952	0.281336	5.08119	3.75074e-07	1.2857e-05	281136	LPAR1	lysophosphatidic acid receptor 1
ENSBTAG00000004813	15.1645	1.79556	0.453455	3.95974	7.50307e-05	0.00108121	518850	SUSD1	sushi domain containing 1
ENSBTAG00000010107	56.8263	-1.30439	0.291901	-4.46862	7.87274e-06	0.000165231	533033	WHRN	whirlin
ENSBTAG00000019915	191311	1.37634	0.223314	6.16325	7.12683e-10	5.59738e-08	535077	GSN	gelsolin
ENSBTAG00000016225	4.25735	5.58147	2.01408	2.77123	0.00558449	0.0341763	613991	COLEC11	collectin subfamily member 11
ENSBTAG00000050986	9219.76	-1.10039	0.262408	-4.19342	2.74781e-05	0.000469074	515860	PXDN	peroxidasin
ENSBTAG00000001462	130.735	1.27404	0.350259	3.63742	0.000275384	0.00318058	338031	FLT4	fms related tyrosine kinase 4
ENSBTAG00000002215	3343.44	2.15365	0.342256	6.29249	3.12404e-10	2.75447e-08	530101	GFPT2	glutamine-fructose-6-phosphate transaminase 2
ENSBTAG00000055156	5.05483	-2.83387	0.959539	-2.95337	0.00314326	0.0217851	523107	RASGEF1C	RasGEF domain family member 1C
ENSBTAG00000014665	3706.16	2.26751	0.256285	8.84762	8.94068e-19	5.38333e-16	282401	ADAMTS2	ADAM metallopeptidase with thrombospondin type 1 motif 2
ENSBTAG00000037964	18.7025	-1.53476	0.477743	-3.21252	0.00131577	0.0110978	538911	HIST3H2A	histone cluster 3, H2a
ENSBTAG00000020267	55.7453	1.54181	0.359892	4.28409	1.83487e-05	0.000332744	511308	WNT9A	Wnt family member 9A
ENSBTAG00000000813	1440.77	1.35126	0.335843	4.02349	5.73426e-05	0.000856633	508124	HOMER3	homer scaffold protein 3
ENSBTAG00000004630	191.793	2.17987	0.624537	3.49038	0.000482342	0.00499423	281088	COMP	cartilage oligomeric matrix protein
ENSBTAG00000007741	83.5365	2.30847	0.421816	5.47271	4.43213e-08	2.0601e-06	511086	CRLF1	cytokine receptor like factor 1
ENSBTAG00000010652	53.689	-2.38889	0.493321	-4.84247	1.28238e-06	3.61368e-05	524624	PDE4C	phosphodiesterase 4C
ENSBTAG00000018349	420.315	1.53434	0.320576	4.7862	1.69965e-06	4.55682e-05	615930	IFI30	IFI30 lysosomal thiol reductase
ENSBTAG00000020904	400.397	-1.22404	0.280181	-4.36877	1.24949e-05	0.000240681	538276	JAK3	Janus kinase 3
ENSBTAG00000025775	15.1307	-2.67207	0.598873	-4.46183	8.12643e-06	0.000169309	281870	INSL3	insulin like 3
ENSBTAG00000050184	9.43856	-2.23945	0.767453	-2.91803	0.00352248	0.0238339	NA	NA	NA
ENSBTAG00000046750	1074.56	-1.41894	0.284204	-4.99268	5.95466e-07	1.90382e-05	784997	B3GNT3	UDP-GlcNAc:betaGal beta-1,3-N-acetylglucosaminyltransferase 3
ENSBTAG00000005434	3882.41	-1.05987	0.267126	-3.96768	7.2577e-05	0.00105206	524990	PLVAP	plasmalemma vesicle associated protein
ENSBTAG00000015108	981.146	-1.34359	0.233049	-5.76526	8.15308e-09	4.87617e-07	768083	USHBP1	USH1 protein network component harmonin binding protein 1
ENSBTAG00000009331	461.542	1.209	0.431283	2.80326	0.0050589	0.0316709	100298265	CPAMD8	C3 and PZP like alpha-2-macroglobulin domain containing 8
ENSBTAG00000033222	9.02325	2.51626	0.680602	3.6971	0.000218075	0.00264363	508555	CALR3	calreticulin 3
ENSBTAG00000016874	3411.12	-1.39816	0.255411	-5.47414	4.39641e-08	2.04906e-06	538426	DNAJB1	DnaJ heat shock protein family (Hsp40) member B1
ENSBTAG00000029901	5.07546	4.0628	1.29307	3.14199	0.00167803	0.0134188	791041	MIR23A	microRNA mir-23a
ENSBTAG00000030071	6.0784	3.24928	1.19836	2.71143	0.00669944	0.0391971	791052	MIR24-2	microRNA mir-24-2
ENSBTAG00000018229	897.193	1.64159	0.340526	4.82075	1.43021e-06	3.98433e-05	536348	NFIX	nuclear factor I X
ENSBTAG00000016213	32.4073	-1.15177	0.411874	-2.79641	0.00516736	0.0322348	100141142	SYCE2	synaptonemal complex central element protein 2
ENSBTAG00000006241	4097.59	1.05164	0.209759	5.01355	5.34344e-07	1.74427e-05	282272	MAN2B1	mannosidase alpha class 2B member 1
ENSBTAG00000015742	633.603	-1.33052	0.361424	-3.68133	0.000232017	0.00276561	281840	ICAM3	intercellular adhesion molecule 3
ENSBTAG00000012314	1352.79	-1.80984	0.435627	-4.15457	3.25898e-05	0.000539475	281276	LDLR	low density lipoprotein receptor
ENSBTAG00000006185	23.0924	1.9993	0.509685	3.92261	8.75939e-05	0.00122912	509117	SPC24	SPC24 component of NDC80 kinetochore complex
ENSBTAG00000009568	2446.48	1.11274	0.244841	4.54474	5.50043e-06	0.000123959	767586	KANK2	KN motif and ankyrin repeat domains 2
ENSBTAG00000008198	67.1961	-2.33192	0.82422	-2.82925	0.00466571	0.029668	785402	RGL3	ral guanine nucleotide dissociation stimulator like 3
ENSBTAG00000004716	20.3063	3.29308	1.10768	2.97296	0.00294942	0.0207442	369020	RETN	resistin
ENSBTAG00000007312	1330.01	1.48462	0.439925	3.37471	0.000738946	0.00701661	513266	CD209	CD209 molecule
ENSBTAG00000004300	28.2468	1.00987	0.337813	2.98942	0.00279503	0.0199039	507824	LRRC8E	leucine rich repeat containing 8 VRAC subunit E
ENSBTAG00000004403	1513.45	-1.19093	0.346005	-3.44195	0.00057753	0.00578375	505043	CD320	CD320 molecule
ENSBTAG00000002469	2746.67	-1.43566	0.219489	-6.54093	6.11368e-11	6.3765e-09	509964	KANK3	KN motif and ankyrin repeat domains 3
ENSBTAG00000014207	2949.74	-1.59866	0.241752	-6.61281	3.77082e-11	4.1883e-09	513140	ADAMTS10	ADAM metallopeptidase with thrombospondin type 1 motif 10
ENSBTAG00000039160	172.645	1.25761	0.377388	3.33241	0.000860967	0.00792191	617345	VAV1	vav guanine nucleotide exchange factor 1
ENSBTAG00000017280	1729.53	2.36248	0.435144	5.4292	5.66083e-08	2.53478e-06	280677	C3	complement C3
ENSBTAG00000046266	23.352	2.33377	0.578674	4.03297	5.50761e-05	0.000828903	521748	TNFSF9	TNF superfamily member 9
ENSBTAG00000021013	52.8564	2.27246	0.557661	4.07499	4.60164e-05	0.000711031	540236	TUBB4A	tubulin beta 4A class IVa
ENSBTAG00000025550	92.2749	-1.44373	0.242521	-5.95303	2.63229e-09	1.82289e-07	616551	PRR22	proline rich 22
ENSBTAG00000031647	84.5724	2.86444	0.789827	3.62667	0.0002871	0.00328265	514663	LRG1	leucine rich alpha-2-glycoprotein 1
ENSBTAG00000015690	18801	1.73099	0.531421	3.25728	0.00112485	0.00977667	107131384	PLIN4	perilipin 4
ENSBTAG00000006001	145.2	-1.01005	0.345198	-2.92599	0.00343363	0.0233714	505456	STAP2	signal transducing adaptor family member 2
ENSBTAG00000012829	100.276	-2.20734	0.361377	-6.10814	1.00801e-09	7.59559e-08	514933	EBI3	Epstein-Barr virus induced 3
ENSBTAG00000054046	97.2367	-1.8744	0.400044	-4.68548	2.79307e-06	7.01548e-05	NA	NA	NA
ENSBTAG00000050565	2.45171	-3.43831	1.31032	-2.62402	0.00868976	0.0479479	NA	NA	NA
ENSBTAG00000053812	142.778	-2.09496	0.385969	-5.42778	5.70592e-08	2.5483e-06	NA	NA	NA
ENSBTAG00000050809	36.8514	-1.87896	0.57071	-3.29233	0.000993618	0.00886123	618265	GIPC3	GIPC PDZ domain containing family member 3
ENSBTAG00000031383	7.3615	-2.03807	0.657683	-3.09886	0.00194264	0.0150888	510079	SMIM24	small integral membrane protein 24
ENSBTAG00000008520	316.914	1.17616	0.393087	2.99211	0.00277061	0.0197876	553098	NFIC	nuclear factor I C
ENSBTAG00000001153	477.156	-1.79427	0.262175	-6.8438	7.71209e-12	1.01473e-09	533595	TLE2	TLE family member 2, transcriptional corepressor
ENSBTAG00000014955	59.3061	-2.71672	0.327305	-8.30028	1.03863e-16	4.13158e-14	280718	AMH	anti-Mullerian hormone
ENSBTAG00000015426	390.486	1.14141	0.327322	3.4871	0.000488282	0.00503743	515410	PDLIM4	PDZ and LIM domain 4
ENSBTAG00000001116	1958.01	1.06219	0.212926	4.98856	6.08316e-07	1.93766e-05	507327	P4HA2	prolyl 4-hydroxylase subunit alpha 2
ENSBTAG00000012994	590.757	2.12219	0.405198	5.23741	1.62845e-07	6.30195e-06	280841	LOX	lysyl oxidase
ENSBTAG00000050473	35.8197	2.73006	0.631535	4.32289	1.53999e-05	0.000286632	615789	PRR16	proline rich 16
ENSBTAG00000011398	21.7927	-1.2976	0.422673	-3.06998	0.00214074	0.0162403	538641	PRR7	proline rich 7, synaptic
ENSBTAG00000015192	539.796	-1.16003	0.193495	-5.99513	2.0332e-09	1.45514e-07	538655	FAM193B	family with sequence similarity 193 member B
ENSBTAG00000001546	4849.32	-1.04219	0.212495	-4.90454	9.36457e-07	2.7713e-05	534248	MGAT1	alpha-1,3-mannosyl-glycoprotein 2-beta-N-acetylglucosaminyltransferase
ENSBTAG00000047420	8320.98	-1.68287	0.379471	-4.43476	9.21733e-06	0.000187917	100125313	BTNL9	butyrophilin like 9
ENSBTAG00000020954	203.192	-1.00119	0.180212	-5.5556	2.76658e-08	1.37565e-06	539804	TRIM7	tripartite motif containing 7
ENSBTAG00000042936	36.5395	-2.0319	0.508769	-3.99376	6.50341e-05	0.000956499	112447599	LOC112447599	small nucleolar RNA SNORD96 family
ENSBTAG00000001273	31.4038	1.46882	0.474075	3.09829	0.00194643	0.0150992	538639	NLRP3	NLR family pyrin domain containing 3
ENSBTAG00000021115	363.523	-1.12131	0.173111	-6.47741	9.33108e-11	9.33381e-09	507847	ZNF692	zinc finger protein 692
ENSBTAG00000000717	364.375	2.28187	0.408413	5.58717	2.30798e-08	1.16799e-06	504545	PLPP2	phospholipid phosphatase 2
ENSBTAG00000021616	4.48893	4.44174	1.464	3.03398	0.00241351	0.0178483	515368	PRSS57	serine protease 57
ENSBTAG00000051609	22.3058	-1.75998	0.477748	-3.6839	0.000229693	0.00274173	100337214	PLPPR3	phospholipid phosphatase related 3
ENSBTAG00000020764	1229.82	-1.18264	0.301296	-3.92516	8.66722e-05	0.00121718	539019	CNN2	calponin 2
ENSBTAG00000038221	58.4144	-1.28402	0.388965	-3.30113	0.000962968	0.008628	614453	EFNA2	ephrin A2
ENSBTAG00000004602	99.6049	-6.15336	0.589349	-10.4409	1.61195e-25	3.0636e-22	508754	PITX1	paired like homeodomain 1
ENSBTAG00000006694	801.018	5.08491	0.528179	9.62725	6.13501e-22	9.53995e-19	511771	CXCL14	C-X-C motif chemokine ligand 14
ENSBTAG00000009513	2217.78	1.62585	0.315713	5.14979	2.60782e-07	9.37115e-06	539596	TGFBI	transforming growth factor beta induced
ENSBTAG00000004415	93.3231	-1.46352	0.278912	-5.24726	1.5438e-07	6.01518e-06	NA	NA	NA
ENSBTAG00000030518	951.303	-1.23814	0.293063	-4.22481	2.39137e-05	0.000415102	511765	ECSCR	endothelial cell surface expressed chemotaxis and apoptosis regulator
ENSBTAG00000015032	1084.82	1.13856	0.415266	2.74176	0.0061111	0.0365693	281048	CD14	CD14 molecule
ENSBTAG00000054576	25.112	1.19307	0.423307	2.81846	0.00482552	0.0304915	NA	NA	NA
ENSBTAG00000015938	1852.34	-1.33516	0.271024	-4.92636	8.37738e-07	2.50954e-05	112447442	ARAP3	ArfGAP with RhoGAP domain, ankyrin repeat and PH domain 3
ENSBTAG00000001862	24.3619	1.83216	0.577882	3.17048	0.00152187	0.0124019	509290	PPP2R2B	protein phosphatase 2 regulatory subunit Bbeta
ENSBTAG00000017151	84.4802	-1.27322	0.468646	-2.71681	0.00659144	0.0387845	536167	SH3TC2	SH3 domain and tetratricopeptide repeats 2
ENSBTAG00000004896	1714.44	-1.04611	0.298632	-3.50302	0.000460014	0.00480962	613794	ABLIM3	actin binding LIM protein family member 3
ENSBTAG00000012945	24.8587	1.6346	0.462542	3.53395	0.000409391	0.00435487	281973	PDE6A	phosphodiesterase 6A
ENSBTAG00000012771	1341.6	1.11911	0.326613	3.42642	0.000611595	0.00606454	509418	CSF1R	colony stimulating factor 1 receptor
ENSBTAG00000025136	34.8646	-1.84803	0.640147	-2.88689	0.00389075	0.0257153	613741	MYOZ3	myozenin 3
ENSBTAG00000025124	18.1667	-1.18216	0.452034	-2.61519	0.00891769	0.0488396	524256	ZNF300	zinc finger protein 300
ENSBTAG00000021829	163.483	1.10206	0.382332	2.88248	0.00394558	0.0260074	504524	GM2A	GM2 ganglioside activator
ENSBTAG00000003498	3.93823	2.60962	0.941643	2.77135	0.00558247	0.0341761	523046	FAT2	FAT atypical cadherin 2
ENSBTAG00000014835	214115	1.07345	0.203858	5.26565	1.39693e-07	5.53113e-06	282077	SPARC	secreted protein acidic and cysteine rich
ENSBTAG00000020213	101.214	-1.14772	0.388488	-2.95433	0.00313349	0.0217398	532275	NIPAL4	NIPA like domain containing 4
ENSBTAG00000003836	171.238	1.1352	0.430706	2.63567	0.00839702	0.0466486	510907	ADAM19	ADAM metallopeptidase domain 19
ENSBTAG00000040253	26.9533	-2.13283	0.466703	-4.56999	4.87753e-06	0.000112324	407140	ADRA1B	adrenoceptor alpha 1B
ENSBTAG00000054287	258.192	2.21067	0.470981	4.69376	2.68235e-06	6.75723e-05	539842	C1QTNF2	C1q and TNF related 2
ENSBTAG00000051872	13.3866	-2.36922	0.72217	-3.2807	0.00103551	0.00918696	NA	NA	NA
ENSBTAG00000013880	138.63	2.62682	0.645141	4.0717	4.6671e-05	0.000720494	520730	WWC1	WW and C2 domain containing 1
ENSBTAG00000030259	732.164	-1.37655	0.328789	-4.18673	2.83002e-05	0.000480233	524957	RASGRF2	Ras protein specific guanine nucleotide releasing factor 2
ENSBTAG00000050733	17.5584	-1.63223	0.550755	-2.96361	0.00304049	0.0212623	510390	ATP6AP1L	ATPase H+ transporting accessory protein 1 like
ENSBTAG00000014906	2025.2	1.81645	0.293681	6.18511	6.20584e-10	5.0472e-08	282662	VCAN	versican
ENSBTAG00000044033	13.0277	1.84783	0.528198	3.49836	0.000468128	0.00487063	538062	EDIL3	EGF like repeats and discoidin domains 3
ENSBTAG00000022762	2.30567	4.69069	1.3404	3.49947	0.000466185	0.00485633	NA	NA	NA
ENSBTAG00000050772	61.6024	1.29704	0.361471	3.58824	0.000332921	0.00370028	NA	NA	NA
ENSBTAG00000009230	193.588	2.35542	0.451751	5.21398	1.84832e-07	7.01008e-06	541273	FBLN7	fibulin 7
ENSBTAG00000024091	764.236	-1.93177	0.299466	-6.4507	1.11337e-10	1.0699e-08	512289	MALL	mal, T cell differentiation protein like
ENSBTAG00000009510	128.511	-1.71404	0.304279	-5.63312	1.76974e-08	9.43036e-07	516422	ADRA2B	adrenoceptor alpha 2B
ENSBTAG00000010849	83.7005	-1.46778	0.30955	-4.74167	2.11968e-06	5.5439e-05	100296784	ANKRD23	ankyrin repeat domain 23
ENSBTAG00000050476	6.59319	2.69427	0.928395	2.90207	0.00370705	0.0247826	NA	NA	NA
ENSBTAG00000004328	676.477	1.03465	0.198077	5.22349	1.75578e-07	6.71869e-06	511215	CHST10	carbohydrate sulfotransferase 10
ENSBTAG00000006343	11.5265	2.61271	0.653023	4.00095	6.30884e-05	0.000931889	515700	IL1R2	interleukin 1 receptor type 2
ENSBTAG00000018571	50.6368	2.7113	0.376735	7.19683	6.16299e-13	1.04499e-10	520709	IL1RL1	interleukin 1 receptor like 1
ENSBTAG00000001086	188.305	-1.58921	0.331866	-4.7887	1.67867e-06	4.52185e-05	510008	FHL2	four and a half LIM domains 2
ENSBTAG00000013108	242.773	1.66003	0.321003	5.17138	2.32369e-07	8.47477e-06	788926	HK2	hexokinase 2
ENSBTAG00000016609	29.4227	-2.48118	0.40452	-6.13364	8.58913e-10	6.61789e-08	517947	DQX1	DEAQ-box RNA dependent ATPase 1
ENSBTAG00000013290	4095.31	-1.38437	0.270588	-5.11616	3.11812e-07	1.09518e-05	508157	DYSF	dysferlin
ENSBTAG00000012519	11083.8	-1.00698	0.195428	-5.15269	2.56776e-07	9.26615e-06	280960	XDH	xanthine dehydrogenase
ENSBTAG00000024980	297.307	1.21179	0.301103	4.0245	5.70962e-05	0.000853698	280957	VIT	vitrin
ENSBTAG00000014891	1613.9	-1.05078	0.187045	-5.61779	1.93417e-08	1.01797e-06	507066	SRSF7	serine and arginine rich splicing factor 7
ENSBTAG00000004159	142.221	2.01426	0.257187	7.83186	4.80692e-15	1.41763e-12	539492	SIX2	SIX homeobox 2
ENSBTAG00000032558	635.43	1.24732	0.235137	5.30465	1.12888e-07	4.61948e-06	616640	TTC7A	tetratricopeptide repeat domain 7A
ENSBTAG00000017500	192.089	4.48099	0.619678	7.23116	4.78876e-13	8.35833e-11	521931	KCNK12	potassium two pore domain channel subfamily K member 12
ENSBTAG00000002943	7.81465	2.12326	0.598985	3.54476	0.000392972	0.00420518	NA	NA	NA
ENSBTAG00000017448	2812.79	1.02193	0.381241	2.68053	0.00735061	0.0422345	511566	EFEMP1	EGF containing fibulin extracellular matrix protein 1
ENSBTAG00000019354	18.9826	2.24786	0.576305	3.90048	9.60037e-05	0.00132324	534661	PAX8	paired box 8
ENSBTAG00000047029	391.851	1.73785	0.522704	3.32474	0.000885013	0.00807368	NA	NA	NA
ENSBTAG00000045514	32.7597	8.52803	2.41691	3.52848	0.00041795	0.00442939	NA	NA	NA
ENSBTAG00000004364	101.997	1.50415	0.301113	4.9953	5.87444e-07	1.88877e-05	541205	THNSL2	threonine synthase like 2
ENSBTAG00000042600	7.61026	-2.44253	0.793893	-3.07665	0.00209343	0.0159644	112448933	LOC112448933	small nucleolar RNA SNORD94
ENSBTAG00000024000	591.504	-1.18031	0.16886	-6.98991	2.7507e-12	3.88849e-10	616225	ATOH8	atonal bHLH transcription factor 8
ENSBTAG00000020873	3871.06	-1.00833	0.283925	-3.55139	0.000383206	0.00412767	527403	MAT2A	methionine adenosyltransferase 2A
ENSBTAG00000021934	1338.52	1.2855	0.461956	2.78273	0.0053903	0.0332976	614455	RETSAT	retinol saturase
ENSBTAG00000007808	464.258	1.03595	0.373129	2.77639	0.00549669	0.0337719	616010	ANTXR1	ANTXR cell adhesion molecule 1
ENSBTAG00000001662	264.239	-1.23874	0.338132	-3.66348	0.000248809	0.0029142	510183	EHD3	EH domain containing 3
ENSBTAG00000031347	18.0813	-1.28299	0.378604	-3.38874	0.000702151	0.00673978	616408	SPDYA	speedy/RINGO cell cycle regulator family member A
ENSBTAG00000055077	230.611	-1.09509	0.344886	-3.17521	0.00149727	0.0122481	614711	MRPL33	mitochondrial ribosomal protein L33
ENSBTAG00000018156	94.2837	-1.97491	0.293903	-6.71958	1.82244e-11	2.24265e-09	508550	KRTCAP3	keratinocyte associated protein 3
ENSBTAG00000011381	21.1161	3.02882	0.592936	5.10817	3.25295e-07	1.12863e-05	512803	SLC30A3	solute carrier family 30 member 3
ENSBTAG00000051104	368.617	1.05648	0.279476	3.78022	0.000156692	0.00200016	507586	CGREF1	cell growth regulator with EF-hand domain 1
ENSBTAG00000007888	280.438	-1.6517	0.350883	-4.70725	2.51078e-06	6.37195e-05	517590	EFR3B	EFR3 homolog B
ENSBTAG00000018705	284.381	1.01989	0.228403	4.46532	7.9948e-06	0.000167122	535603	ADCY3	adenylate cyclase 3
ENSBTAG00000008505	19.7466	3.59799	1.29575	2.77676	0.00549041	0.0337575	494004	APOB	apolipoprotein B
ENSBTAG00000008113	596.601	1.63698	0.316402	5.17374	2.2946e-07	8.38656e-06	539430	OSR1	odd-skipped related transcription factor 1
ENSBTAG00000012779	195.837	1.09547	0.264332	4.1443	3.40858e-05	0.000560614	504763	FAM49A	family with sequence similarity 49 member A
ENSBTAG00000016045	532.921	-1.22207	0.332826	-3.67182	0.000240833	0.00284493	352960	TRIB2	tribbles pseudokinase 2
ENSBTAG00000001927	22.7401	-2.20669	0.587588	-3.75551	0.000172989	0.00216775	508327	ATP6V1C2	ATPase H+ transporting V1 subunit C2
ENSBTAG00000004256	1420.91	-1.25325	0.294207	-4.25976	2.0465e-05	0.000365656	281365	ODC1	ornithine decarboxylase 1
ENSBTAG00000047431	4.20068	-2.90568	0.987813	-2.94153	0.00326599	0.0224717	112448922	LOC112448922	small nucleolar RNA SNORA42/SNORA80 family
ENSBTAG00000052669	67.9262	1.21759	0.457572	2.66098	0.00779145	0.0441009	100848673	CYS1	cystin 1
ENSBTAG00000005525	765.085	-1.47032	0.401746	-3.65982	0.000252392	0.00294686	541261	LHX6	LIM homeobox 6
ENSBTAG00000049695	22.2749	1.83465	0.428885	4.27772	1.88815e-05	0.000340684	100337389	LMX1B	LIM homeobox transcription factor 1 beta
ENSBTAG00000011810	2748.64	1.27612	0.269427	4.73641	2.1754e-06	5.65506e-05	512019	ANGPTL2	angiopoietin like 2
ENSBTAG00000015375	1474.53	-1.59041	0.221758	-7.1718	7.40179e-13	1.20579e-10	515820	SH2D3C	SH2 domain containing 3C
ENSBTAG00000008997	14289.4	-1.8744	0.273309	-6.85815	6.9756e-12	9.46965e-10	615844	ENG	endoglin
ENSBTAG00000006305	1153.97	1.5068	0.405003	3.72047	0.000198851	0.0024435	280715	AK1	adenylate kinase 1
ENSBTAG00000044129	652.146	1.30809	0.318922	4.10161	4.10282e-05	0.000648003	407222	ST6GALNAC6	ST6 N-acetylgalactosaminide alpha-2,6-sialyltransferase 6
ENSBTAG00000038139	1446	1.67737	0.339913	4.93472	8.02675e-07	2.43435e-05	516122	CERCAM	cerebral endothelial cell adhesion molecule
ENSBTAG00000010626	2627.21	-1.05164	0.200956	-5.23319	1.6661e-07	6.43309e-06	504750	SH3GLB2	SH3 domain containing GRB2 like, endophilin B2
ENSBTAG00000002936	1297.53	1.35903	0.367465	3.69838	0.000216977	0.00263219	534258	PRRX2	paired related homeobox 2
ENSBTAG00000019453	609.791	2.97622	0.521514	5.70688	1.15067e-08	6.43207e-07	282019	PTGES	prostaglandin E synthase
ENSBTAG00000020747	3565.26	-1.68301	0.321193	-5.23988	1.60681e-07	6.24648e-06	280726	ASS1	argininosuccinate synthase 1
ENSBTAG00000017473	191.732	-3.19324	0.775274	-4.11885	3.80762e-05	0.000609255	518914	LAMC3	laminin subunit gamma 3
ENSBTAG00000007235	285.597	1.52705	0.520779	2.93225	0.00336519	0.022997	523720	NTNG2	netrin G2
ENSBTAG00000030278	10368	-1.72192	0.192066	-8.96524	3.09618e-19	2.43248e-16	613671	EGFL7	EGF like domain multiple 7
ENSBTAG00000021928	105.991	1.36629	0.473551	2.88521	0.0039115	0.0258225	539229	DIPK1B	divergent protein kinase domain 1B
ENSBTAG00000030281	502.341	-2.38777	0.429163	-5.56379	2.63977e-08	1.32414e-06	NA	NA	NA
ENSBTAG00000007492	77.1211	-1.33374	0.382619	-3.48583	0.000490616	0.00505518	526780	ADAMTSL2	ADAMTS like 2
ENSBTAG00000047998	13530	1.01201	0.249007	4.06419	4.81993e-05	0.000739416	100848491	COL5A1	collagen type V alpha 1 chain
ENSBTAG00000048155	359.756	3.08412	0.663929	4.64527	3.39639e-06	8.29933e-05	497016	FCN1	ficolin 1
ENSBTAG00000000933	54.7328	-1.97445	0.495111	-3.9879	6.66613e-05	0.000975399	618673	CCDC183	coiled-coil domain containing 183
ENSBTAG00000021550	97.642	-1.94761	0.402493	-4.83888	1.30575e-06	3.67349e-05	515379	MAMDC4	MAM domain containing 4
ENSBTAG00000030296	7.88855	-2.82825	1.06536	-2.65472	0.00793731	0.0447488	514980	LCNL1	lipocalin like 1
ENSBTAG00000046516	49.7644	-1.17519	0.379828	-3.094	0.00197476	0.0152566	100036592	FUT7	fucosyltransferase 7
ENSBTAG00000048125	562.566	1.74208	0.237553	7.33342	2.24354e-13	4.36088e-11	100126045	ENTPD2	ectonucleoside triphosphate diphosphohydrolase 2
ENSBTAG00000047807	138.034	-1.39085	0.478332	-2.9077	0.00364092	0.0244227	100299080	SAPCD2	suppressor APC domain containing 2
ENSBTAG00000023787	398.542	-1.14343	0.296785	-3.85272	0.000116814	0.0015598	618444	TOR4A	torsin family 4 member A
ENSBTAG00000046122	218.754	-1.55575	0.36752	-4.2331	2.3049e-05	0.000403967	100299743	NRARP	NOTCH regulated ankyrin repeat protein
ENSBTAG00000014534	104636	1.03475	0.251835	4.10885	3.97634e-05	0.000632113	282220	EEF1A1	eukaryotic translation elongation factor 1 alpha 1
ENSBTAG00000013222	558.295	1.62088	0.364916	4.44179	8.92142e-06	0.000183194	534043	CD109	CD109 molecule
ENSBTAG00000053911	309.6	1.01437	0.31467	3.22361	0.00126587	0.0107564	NA	NA	NA
ENSBTAG00000020056	919.425	1.58872	0.373872	4.24938	2.14362e-05	0.000380754	359712	COL12A1	collagen type XII alpha 1 chain
ENSBTAG00000000053	302.263	-1.29622	0.382054	-3.39275	0.000691937	0.00667546	514193	FILIP1	filamin A interacting protein 1
ENSBTAG00000034662	73.4542	-1.33427	0.367631	-3.62938	0.000284108	0.00325715	NA	NA	NA
ENSBTAG00000049321	29.0944	2.21141	0.3867	5.71867	1.0736e-08	6.08075e-07	NA	NA	NA
ENSBTAG00000039477	226.937	1.79615	0.251365	7.14558	8.96189e-13	1.41938e-10	540358	TPBG	trophoblast glycoprotein
ENSBTAG00000000919	56.9334	-1.24855	0.311775	-4.00463	6.21135e-05	0.000920669	538619	HEY2	hes related family bHLH transcription factor with YRPW motif 2
ENSBTAG00000033803	103.557	3.13721	0.768854	4.08037	4.49635e-05	0.000697914	777787	FABP7	fatty acid binding protein 7
ENSBTAG00000004394	314.053	1.18727	0.371535	3.19558	0.00139552	0.011644	615798	PKIB	cAMP-dependent protein kinase inhibitor beta
ENSBTAG00000024381	1504.19	1.47961	0.291452	5.07667	3.84098e-07	1.31138e-05	530027	MAN1A1	mannosidase alpha class 1A member 1
ENSBTAG00000033657	18.8224	-1.70722	0.416773	-4.09629	4.19829e-05	0.000657016	528177	SLC35F1	solute carrier family 35 member F1
ENSBTAG00000033460	103.453	-2.38287	0.399686	-5.96186	2.49376e-09	1.73398e-07	783627	FAM162B	family with sequence similarity 162 member B
ENSBTAG00000006549	4.42333	4.40659	1.60048	2.75329	0.00589997	0.0355724	616136	CALHM6	calcium homeostasis modulator family member 6
ENSBTAG00000005205	655.934	1.30217	0.172217	7.56121	3.99344e-14	9.89968e-12	514028	DSE	dermatan sulfate epimerase
ENSBTAG00000011851	1318.7	1.01931	0.233987	4.35629	1.32288e-05	0.000252905	527263	FYN	FYN proto-oncogene, Src family tyrosine kinase
ENSBTAG00000016627	17.2631	-1.60831	0.551955	-2.91385	0.00357002	0.0240699	531488	WASF1	WASP family member 1
ENSBTAG00000017992	1561.62	1.09588	0.174432	6.28253	3.33105e-10	2.90702e-08	509820	CD164	CD164 molecule
ENSBTAG00000023792	2647.78	-1.70719	0.473926	-3.60222	0.000315516	0.00355761	NA	NA	NA
ENSBTAG00000049129	34.7978	2.13131	0.627195	3.39816	0.000678397	0.00657566	NA	NA	NA
ENSBTAG00000054523	20.5025	-1.63343	0.598856	-2.72759	0.00637986	0.0377213	100299449	CNR1	cannabinoid receptor 1
ENSBTAG00000043468	11.2433	-1.90436	0.536765	-3.54784	0.000388398	0.00417046	112448164	LOC112448164	small nucleolar RNA SNORD50
ENSBTAG00000048655	792.075	2.29798	0.256647	8.95385	3.43284e-19	2.49017e-16	281363	NT5E	5'-nucleotidase ecto
ENSBTAG00000010229	487.204	1.98348	0.382012	5.1922	2.07826e-07	7.72798e-06	NA	NA	NA
ENSBTAG00000012403	29.8728	2.87507	1.07749	2.6683	0.00762361	0.0434406	513608	ARG1	arginase 1
ENSBTAG00000042833	37.2027	-1.45528	0.3037	-4.79185	1.65249e-06	4.46538e-05	112448169	LOC112448169	small nucleolar RNA SNORA33
ENSBTAG00000007975	10.5975	3.45296	0.997496	3.46163	0.000536917	0.00545366	513537	ALDH8A1	aldehyde dehydrogenase 8 family member A1
ENSBTAG00000012074	11.7434	3.493	0.728312	4.79602	1.61849e-06	4.38736e-05	317776	MYB	MYB proto-oncogene, transcription factor
ENSBTAG00000020097	154.852	3.72364	0.457572	8.13782	4.02458e-16	1.43418e-13	509485	PERP	p53 apoptosis effector related to PMP22
ENSBTAG00000017370	33.2189	-2.05713	0.732083	-2.80997	0.00495455	0.0311687	522232	ARFGEF3	ARFGEF family member 3
ENSBTAG00000052619	96.7103	-1.7147	0.346296	-4.95154	7.36272e-07	2.26351e-05	NA	NA	NA
ENSBTAG00000001752	658.369	1.1262	0.282514	3.98633	6.71022e-05	0.000981011	515729	FUCA2	alpha-L-fucosidase 2
ENSBTAG00000038112	152.814	1.91709	0.444697	4.31101	1.62511e-05	0.000300189	100850276	LOC100850276	UL16-binding protein 3-like
ENSBTAG00000001826	875.172	1.07976	0.411422	2.62445	0.0086788	0.0479028	539603	SASH1	SAM and SH3 domain containing 1
ENSBTAG00000051913	612.989	1.34616	0.233102	5.77498	7.69614e-09	4.66817e-07	535975	UST	uronyl 2-sulfotransferase
ENSBTAG00000026586	74.7076	-2.04636	0.377724	-5.4176	6.0404e-08	2.65694e-06	617148	PPP1R14C	protein phosphatase 1 regulatory inhibitor subunit 14C
ENSBTAG00000048114	119.858	-2.71364	0.597196	-4.54397	5.5204e-06	0.000123972	100848331	LOC100848331	retinoic acid early transcript 1E-like
ENSBTAG00000010047	79.8536	1.3892	0.400755	3.46646	0.000527352	0.00537042	100139161	TIAM2	TIAM Rac1 associated GEF 2
ENSBTAG00000003938	545.604	2.17385	0.373574	5.81905	5.91845e-09	3.66794e-07	100850256	FNDC1	fibronectin type III domain containing 1
ENSBTAG00000006523	2298.1	1.36033	0.27802	4.89292	9.93532e-07	2.92502e-05	281496	SOD2	superoxide dismutase 2
ENSBTAG00000053539	9.38437	-2.37936	0.831013	-2.8632	0.00419382	0.0273278	NA	NA	NA
ENSBTAG00000051317	3.85084	-4.12571	1.40616	-2.93403	0.00334595	0.0228838	NA	NA	NA
ENSBTAG00000031532	2339.55	2.34133	0.509131	4.59868	4.25181e-06	0.000101115	NA	NA	NA
ENSBTAG00000013176	350.263	1.72387	0.324672	5.30956	1.0989e-07	4.50758e-06	615490	SMOC2	SPARC related modular calcium binding 2
ENSBTAG00000018810	1137.5	2.35899	0.447271	5.27419	1.33345e-07	5.3167e-06	338092	THBS2	thrombospondin 2
ENSBTAG00000003929	1092.7	-1.09014	0.218023	-5.0001	5.73006e-07	1.84581e-05	507648	PHF10	PHD finger protein 10
ENSBTAG00000000918	467.506	-1.04541	0.233723	-4.47285	7.71842e-06	0.000162191	512804	ERMARD	ER membrane associated RNA degradation
ENSBTAG00000031476	1368.75	-1.44367	0.318722	-4.52956	5.91057e-06	0.000130959	788775	DLL1	delta like canonical Notch ligand 1
ENSBTAG00000007840	1253.22	-1.24542	0.267177	-4.66141	3.14051e-06	7.79659e-05	407159	HMGCR	3-hydroxy-3-methylglutaryl-CoA reductase
ENSBTAG00000051359	189.631	1.81821	0.463944	3.91903	8.89069e-05	0.00124448	NA	NA	NA
ENSBTAG00000006440	360.272	1.52641	0.46886	3.25557	0.00113164	0.00981767	541098	IGDCC4	immunoglobulin superfamily DCC subclass member 4
ENSBTAG00000000625	974.764	-1.27526	0.304031	-4.19453	2.73444e-05	0.000467258	511279	SMAD6	SMAD family member 6
ENSBTAG00000012599	154.944	1.05511	0.39544	2.6682	0.0076259	0.0434406	515125	SMAD3	SMAD family member 3
ENSBTAG00000008380	776.87	2.07364	0.427511	4.8505	1.23148e-06	3.51662e-05	523755	ITGA11	integrin subunit alpha 11
ENSBTAG00000003915	720.379	1.5069	0.336446	4.47888	7.50366e-06	0.000159113	787569	LARP6	La ribonucleoprotein 6, translational regulator
ENSBTAG00000010944	49.3532	1.50433	0.423252	3.55422	0.000379106	0.004099	511727	LRRC49	leucine rich repeat containing 49
ENSBTAG00000001601	5028.99	1.12076	0.29943	3.74299	0.000181842	0.00226376	512571	PKM	pyruvate kinase M1/2
ENSBTAG00000019734	1433.16	2.4475	0.308946	7.92211	2.33509e-15	7.00732e-13	508656	CD276	CD276 molecule
ENSBTAG00000018422	377.303	-1.27446	0.245803	-5.18487	2.16169e-07	8.02078e-06	507427	RIPK3	receptor interacting serine/threonine kinase 3
ENSBTAG00000018419	908.958	-1.21814	0.277649	-4.38732	1.14753e-05	0.000225098	788151	ADCY4	adenylate cyclase 4
ENSBTAG00000010238	39.5954	2.00386	0.432492	4.63328	3.59917e-06	8.73244e-05	613482	LTB4R	leukotriene B4 receptor
ENSBTAG00000010236	98.0907	1.48497	0.41809	3.55179	0.000382627	0.00412663	528834	CIDEB	cell death inducing DFFA like effector b
ENSBTAG00000002710	31.0206	-1.41197	0.361351	-3.90746	9.32696e-05	0.00129495	539477	TSSK4	testis specific serine kinase 4
ENSBTAG00000002705	8.15462	-2.1641	0.645063	-3.35487	0.000794034	0.00744216	516291	REC8	REC8 meiotic recombination protein
ENSBTAG00000021394	112.157	-1.89045	0.263846	-7.16499	7.77908e-13	1.25095e-10	510040	FITM1	fat storage inducing transmembrane protein 1
ENSBTAG00000014824	10614.1	1.42176	0.22393	6.3491	2.16575e-10	1.98103e-08	281915	MMP14	matrix metallopeptidase 14
ENSBTAG00000014662	8.60366	-2.17322	0.650332	-3.34171	0.000832627	0.00772766	NA	NA	NA
ENSBTAG00000013249	32.6961	2.03122	0.611533	3.32153	0.000895269	0.00814985	527574	SALL2	spalt like transcription factor 2
ENSBTAG00000008793	384.889	-1.61452	0.382094	-4.22545	2.38459e-05	0.000414606	282340	RNASE1	ribonuclease, RNase A family, 1 (pancreatic)
ENSBTAG00000032869	59.5148	-2.21393	0.395019	-5.60462	2.08713e-08	1.08512e-06	100140137	RNASE10	ribonuclease A family member 10 (inactive)
ENSBTAG00000037452	65.4641	1.76041	0.611183	2.88033	0.00397257	0.0261349	790312	LOC790312	purine nucleoside phosphorylase
ENSBTAG00000001183	17.5759	1.44367	0.49872	2.89475	0.00379464	0.0252755	100141057	KLHL33	kelch like family member 33
ENSBTAG00000025666	31.0534	-4.26527	0.484122	-8.81033	1.24777e-18	6.88489e-16	112448430	LOC112448430	40S ribosomal protein S29 pseudogene
ENSBTAG00000008466	32.1785	-1.60638	0.430066	-3.7352	0.000187567	0.00232826	615932	CCNB1IP1	cyclin B1 interacting protein 1
ENSBTAG00000050495	73.9689	2.02959	0.512164	3.96278	7.40824e-05	0.00107025	539079	GREM1	gremlin 1, DAN family BMP antagonist
ENSBTAG00000012180	131.583	1.31994	0.456343	2.89242	0.00382287	0.0254041	541141	BMF	Bcl2 modifying factor
ENSBTAG00000019076	145.985	1.66359	0.491968	3.38151	0.000720895	0.00686959	539224	PAK6	p21 (RAC1) activated kinase 6
ENSBTAG00000049093	3.35406	5.23656	1.62912	3.21435	0.00130742	0.0110436	787749	PHGR1	proline/histidine/glycine-rich 1
ENSBTAG00000008363	8.07291	2.93221	0.904033	3.24347	0.00118083	0.01016	617602	EXD1	exonuclease 3'-5' domain containing 1
ENSBTAG00000006784	237.309	-1.40339	0.290666	-4.82817	1.37792e-06	3.85119e-05	505485	PLA2G4B	phospholipase A2, group IVB (cytosolic)
ENSBTAG00000048410	22.8532	-1.91476	0.497718	-3.84708	0.000119535	0.00159117	NA	NA	NA
ENSBTAG00000006790	112.592	-1.38839	0.426812	-3.25294	0.00114219	0.00990227	531014	SPTBN5	spectrin beta, non-erythrocytic 5
ENSBTAG00000049916	7.61194	-2.45956	0.779688	-3.15454	0.00160752	0.012964	102723303	RN7SL1	RNA, 7SL, cytoplasmic 1
ENSBTAG00000004931	42.2429	-1.18504	0.355857	-3.33012	0.000868094	0.0079651	518653	POLE2	DNA polymerase epsilon 2, accessory subunit
ENSBTAG00000021538	714.764	-1.22462	0.254756	-4.80704	1.53179e-06	4.20566e-05	523485	MYO1E	myosin IE
ENSBTAG00000005479	12.348	3.30965	1.23036	2.68999	0.00714534	0.041263	535192	LIPC	lipase C, hepatic type
ENSBTAG00000010472	245.662	2.31624	0.42206	5.48794	4.06645e-08	1.91616e-06	523131	TNFAIP8L3	TNF alpha induced protein 8 like 3
ENSBTAG00000009911	21.3054	2.27538	0.589729	3.85836	0.000114151	0.00153252	515950	HDC	histidine decarboxylase
ENSBTAG00000051898	433.887	3.25595	0.401696	8.10552	5.25222e-16	1.79679e-13	616885	FGF7	fibroblast growth factor 7
ENSBTAG00000013425	591.276	-1.14778	0.258067	-4.4476	8.68361e-06	0.000179605	101907531	COPS2	COP9 signalosome subunit 2
ENSBTAG00000022583	13.0428	1.57471	0.579173	2.71889	0.00655013	0.0386079	524734	SHC4	SHC adaptor protein 4
ENSBTAG00000002278	20823.7	1.50374	0.337594	4.45427	8.41776e-06	0.00017474	281154	FBN1	fibrillin 1
ENSBTAG00000016800	241	-1.11039	0.371299	-2.99056	0.0027847	0.0198717	518458	SEMA6D	semaphorin 6D
ENSBTAG00000036401	47.2487	-2.0604	0.528966	-3.89515	9.81378e-05	0.00134723	100313003	MIR147	microRNA mir-147
ENSBTAG00000016239	219.039	4.38484	0.753822	5.81681	5.99826e-09	3.70398e-07	514414	DUOXA2	dual oxidase maturation factor 2
ENSBTAG00000016234	298.074	5.48484	0.940492	5.83188	5.48053e-09	3.47202e-07	785698	DUOX2	dual oxidase 2
ENSBTAG00000054095	73.6746	1.00894	0.385545	2.61692	0.00887278	0.0486528	615255	GMFB	glia maturation factor beta
ENSBTAG00000002326	3850.72	2.01907	0.306661	6.58405	4.57808e-11	4.98778e-09	786492	LGALS3	galectin 3
ENSBTAG00000019421	296.173	1.03705	0.348962	2.97182	0.00296039	0.0208042	538778	DACT1	dishevelled binding antagonist of beta catenin 1
ENSBTAG00000016713	68.7464	3.05114	0.565337	5.39702	6.77553e-08	2.95652e-06	539324	TMEM30B	transmembrane protein 30B
ENSBTAG00000025450	1574.14	-1.1268	0.315511	-3.57133	0.000355174	0.00389588	540504	SYNE2	spectrin repeat containing nuclear envelope protein 2
ENSBTAG00000001881	25.8672	2.47315	0.779689	3.17197	0.00151411	0.0123622	532890	SLC10A1	solute carrier family 10 member 1
ENSBTAG00000009783	6.25891	2.56762	0.964428	2.66232	0.00776035	0.043983	NA	NA	NA
ENSBTAG00000006688	233.636	-1.5563	0.291012	-5.3479	8.89829e-08	3.7862e-06	530047	RPS6KL1	ribosomal protein S6 kinase like 1
ENSBTAG00000004322	11588.4	2.24977	0.499339	4.5055	6.6218e-06	0.000144288	280795	FOS	Fos proto-oncogene, AP-1 transcription factor subunit
ENSBTAG00000052494	12.0987	2.08982	0.557001	3.75191	0.00017549	0.00219427	NA	NA	NA
ENSBTAG00000048887	67.1683	1.76571	0.566186	3.1186	0.00181714	0.0143368	NA	NA	NA
ENSBTAG00000021393	184.178	1.4758	0.382265	3.86067	0.000113076	0.00152296	539905	FLRT2	fibronectin leucine rich transmembrane protein 2
ENSBTAG00000048782	11446.7	-1.28702	0.31438	-4.09383	4.24314e-05	0.000661712	NA	NA	NA
ENSBTAG00000012330	6088.22	-1.09791	0.371908	-2.95209	0.00315628	0.0218588	280729	B2M	beta-2-microglobulin
ENSBTAG00000035926	5.91104	2.06104	0.683316	3.01623	0.00255941	0.0186769	NA	NA	NA
ENSBTAG00000025502	18.6307	-2.21238	0.602428	-3.67245	0.00024024	0.00284184	281683	CNMD	chondromodulin
ENSBTAG00000008924	6.86351	4.08165	1.10303	3.7004	0.00021526	0.00261693	513836	TNFSF11	TNF superfamily member 11
ENSBTAG00000048435	31.4176	-1.95387	0.440894	-4.43162	9.35284e-06	0.000190085	107132987	LOC107132987	uncharacterized LOC107132987
ENSBTAG00000045689	12.0295	1.33604	0.481768	2.7732	0.00555081	0.0340258	NA	NA	NA
ENSBTAG00000007079	1045.7	1.15829	0.352095	3.28971	0.00100289	0.00893927	540990	LCP1	lymphocyte cytosolic protein 1
ENSBTAG00000053178	12.4679	3.07966	0.554807	5.55087	2.84256e-08	1.40526e-06	NA	NA	NA
ENSBTAG00000024964	189.26	-1.31711	0.447712	-2.94187	0.00326233	0.0224556	NA	NA	NA
ENSBTAG00000003109	39879.2	1.117	0.202436	5.51777	3.43331e-08	1.64501e-06	510575	ITM2B	integral membrane protein 2B
ENSBTAG00000003560	66.8443	2.76821	0.556422	4.97501	6.52444e-07	2.05905e-05	NA	NA	NA
ENSBTAG00000011647	68.5006	1.0402	0.398957	2.60731	0.00912577	0.0497597	532560	SLC25A15	solute carrier family 25 member 15
ENSBTAG00000054111	2.11988	-3.84576	1.29003	-2.98114	0.00287176	0.0203351	101905818	LOC101905818	testis-specific Y-encoded-like protein 5
ENSBTAG00000034033	774.56	1.43551	0.280694	5.11414	3.15176e-07	1.10247e-05	532944	LHFPL6	LHFPL tetraspan subfamily member 6
ENSBTAG00000053045	2.01987	-3.7932	1.40509	-2.69962	0.00694192	0.0402962	NA	NA	NA
ENSBTAG00000012409	720.08	1.71938	0.488665	3.51851	0.00043397	0.00458213	281960	POSTN	periostin
ENSBTAG00000053984	70.6864	1.51892	0.513706	2.95679	0.0031086	0.02165	NA	NA	NA
ENSBTAG00000038495	55.8561	2.00601	0.605443	3.3133	0.000922031	0.00834462	613449	DCLK1	doublecortin like kinase 1
ENSBTAG00000034069	28.7948	1.39057	0.409236	3.39796	0.000678901	0.00657566	540081	MAB21L1	mab-21 like 1
ENSBTAG00000013984	45.6207	-1.72079	0.574494	-2.99532	0.00274155	0.0196128	784635	KL	klotho
ENSBTAG00000005012	1240.36	-1.00774	0.368612	-2.73388	0.00625921	0.0371362	507165	HSPH1	heat shock protein family H (Hsp110) member 1
ENSBTAG00000008271	2709.3	1.19711	0.352884	3.39236	0.000692941	0.00667761	510187	MEDAG	mesenteric estrogen dependent adipogenesis
ENSBTAG00000016915	1738.5	-1.4297	0.366864	-3.89709	9.73552e-05	0.00133863	503620	FLT1	fms related tyrosine kinase 1
ENSBTAG00000008642	313.901	-1.29971	0.333436	-3.89792	9.70223e-05	0.00133513	539061	POLR1D	RNA polymerase I and III subunit D
ENSBTAG00000005244	996.784	-1.9152	0.380874	-5.02844	4.94487e-07	1.63286e-05	101903585	RASL11A	RAS like family 11 member A
ENSBTAG00000049013	7.50449	-2.44257	0.835824	-2.92235	0.00347401	0.0235735	NA	NA	NA
ENSBTAG00000053310	104.15	-2.15305	0.617881	-3.48457	0.000492937	0.00507017	523616	C1QTNF9	C1q and TNF related 9
ENSBTAG00000001865	15.2454	2.41451	0.773183	3.12282	0.00179128	0.0141917	506155	SGCG	sarcoglycan gamma
ENSBTAG00000048237	23.2776	1.70772	0.485516	3.51733	0.000435913	0.00459414	613731	FGF9	fibroblast growth factor 9
ENSBTAG00000052435	2.78905	4.96964	1.32329	3.75552	0.000172985	0.00216775	NA	NA	NA
ENSBTAG00000043985	100.184	-1.63713	0.454413	-3.60274	0.000314879	0.00355747	537184	DACH1	dachshund family transcription factor 1
ENSBTAG00000054990	2.12753	-3.87235	1.41315	-2.74023	0.00613969	0.0367072	NA	NA	NA
ENSBTAG00000002129	74.2831	1.8578	0.432465	4.29584	1.74032e-05	0.000318996	535702	KLF5	Kruppel like factor 5
ENSBTAG00000010693	886.569	-1.59156	0.336329	-4.73213	2.22172e-06	5.74924e-05	539359	LMO7	LIM domain 7
ENSBTAG00000032821	10.1402	1.88779	0.693121	2.72362	0.00645715	0.0381518	784362	SCEL	sciellin
ENSBTAG00000004388	11.4686	-2.32822	0.637342	-3.65301	0.000259186	0.0030118	781119	SLITRK6	SLIT and NTRK like family member 6
ENSBTAG00000040347	66.0979	1.5524	0.50157	3.09508	0.0019676	0.015222	536153	GPC6	glypican 6
ENSBTAG00000054671	171.003	1.43529	0.533846	2.68858	0.00717575	0.0414246	NA	NA	NA
ENSBTAG00000003568	72.6434	6.9593	1.47735	4.71067	2.46898e-06	6.29387e-05	506545	CLDN10	claudin 10
ENSBTAG00000004440	21.7635	-1.20285	0.451841	-2.66212	0.00776506	0.0439951	521181	SLC15A1	solute carrier family 15 member 1
ENSBTAG00000032084	138.77	1.23004	0.284481	4.32381	1.5336e-05	0.000285753	540287	GPR183	G protein-coupled receptor 183
ENSBTAG00000037786	26.9916	1.96746	0.704259	2.79365	0.00521161	0.0324044	536103	NALCN	sodium leak channel, non-selective
ENSBTAG00000044027	3261.15	3.39614	0.355029	9.56582	1.11315e-21	1.46465e-18	533449	ITGBL1	integrin subunit beta like 1
ENSBTAG00000052496	213.174	3.07699	0.444334	6.92495	4.36127e-12	6.065e-10	615488	FGF14	fibroblast growth factor 14
ENSBTAG00000019964	10160.5	-1.02056	0.305182	-3.34409	0.000825521	0.00767421	504526	GAS6	growth arrest specific 6
ENSBTAG00000053542	29.9113	-4.74139	1.03128	-4.59759	4.27404e-06	0.000101115	526981	MMP12	matrix metallopeptidase 12
ENSBTAG00000040567	5.17151	5.85733	1.33335	4.39294	1.1183e-05	0.00022063	518487	MMP27	matrix metallopeptidase 27
ENSBTAG00000049233	322.336	1.06682	0.266268	4.00657	6.16076e-05	0.000913962	100300021	TMEM123	transmembrane protein 123
ENSBTAG00000005308	357.85	4.56075	0.607775	7.50401	6.18923e-14	1.43063e-11	514285	ANGPTL5	angiopoietin like 5
ENSBTAG00000024648	33.1288	-2.04237	0.59975	-3.40537	0.000660733	0.00644347	100848466	PGR	progesterone receptor
ENSBTAG00000051840	27.9111	1.52891	0.546867	2.79577	0.0051776	0.0322634	NA	NA	NA
ENSBTAG00000049167	24.366	1.72209	0.658304	2.61596	0.00889776	0.0487496	NA	NA	NA
ENSBTAG00000017901	412.166	-1.5786	0.317665	-4.9694	6.71601e-07	2.09248e-05	527089	LAYN	layilin
ENSBTAG00000000277	204.228	1.1598	0.30892	3.75436	0.000173782	0.00217609	281249	IL18	interleukin 18
ENSBTAG00000007196	7530.63	-1.73496	0.357673	-4.85069	1.23033e-06	3.51662e-05	513463	TAGLN	transgelin
ENSBTAG00000052998	36.1516	-1.33751	0.345146	-3.8752	0.000106538	0.00144287	NA	NA	NA
ENSBTAG00000054592	124.337	-1.37439	0.321315	-4.27739	1.89094e-05	0.000340828	538722	SCN2B	sodium voltage-gated channel beta subunit 2
ENSBTAG00000016202	8.0321	3.39586	1.29753	2.61717	0.00886618	0.0486528	522889	TREH	trehalase
ENSBTAG00000046320	121.297	-1.04902	0.277925	-3.77446	0.000160357	0.00204005	497021	CXCR5	C-X-C motif chemokine receptor 5
ENSBTAG00000019627	8275.14	2.05737	0.398562	5.16198	2.44355e-07	8.8671e-06	614712	THY1	Thy-1 cell surface antigen
ENSBTAG00000015939	283.108	1.14828	0.295085	3.89134	9.96931e-05	0.00136529	533492	NECTIN1	nectin cell adhesion molecule 1
ENSBTAG00000043480	12.1407	-2.82788	0.676537	-4.17993	2.91602e-05	0.000493846	112441683	LOC112441683	small nucleolar RNA SNORD14
ENSBTAG00000042134	13.8352	-3.65342	0.652355	-5.60035	2.13917e-08	1.10881e-06	NA	NA	NA
ENSBTAG00000043462	8.08132	-5.24778	1.22119	-4.29726	1.72924e-05	0.000317368	112441682	LOC112441682	small nucleolar RNA SNORD14
ENSBTAG00000020046	657.322	2.12187	0.289884	7.31971	2.48503e-13	4.776e-11	516565	CLMP	CXADR like membrane protein
ENSBTAG00000001516	3.68799	-5.29767	1.85111	-2.8619	0.00421116	0.0274199	407218	CALCB	calcitonin-related polypeptide beta
ENSBTAG00000009150	602.729	1.58339	0.267458	5.92016	3.21623e-09	2.16589e-07	282866	SPON1	spondin 1
ENSBTAG00000002914	460.212	-1.26903	0.345894	-3.66885	0.000243643	0.00286822	614203	GALNT18	polypeptide N-acetylgalactosaminyltransferase 18
ENSBTAG00000027716	33.7762	-2.2264	0.394458	-5.6442	1.65947e-08	8.89817e-07	NA	NA	NA
ENSBTAG00000007129	351.544	-1.20291	0.306028	-3.93071	8.46939e-05	0.00119234	281918	MRVI1	murine retrovirus integration site 1 homolog
ENSBTAG00000000802	731.646	1.86779	0.326366	5.723	1.04659e-08	5.96731e-07	404179	LYVE1	lymphatic vessel endothelial hyaluronan receptor 1
ENSBTAG00000015821	65.2363	2.48321	0.482463	5.14696	2.64747e-07	9.45406e-06	519803	AMPD3	adenosine monophosphate deaminase 3
ENSBTAG00000051340	19.0483	1.84234	0.623318	2.9557	0.00311962	0.0216915	NA	NA	NA
ENSBTAG00000042335	6.57002	-2.46799	0.674575	-3.65859	0.000253609	0.00295906	112441719	LOC112441719	small nucleolar RNA SNORA3/SNORA45 family
ENSBTAG00000052878	196.804	-1.42486	0.419123	-3.39963	0.000674781	0.00655802	NA	NA	NA
ENSBTAG00000000697	59.2747	-1.00273	0.28074	-3.57173	0.000354633	0.00389345	540208	RRP8	ribosomal RNA processing 8
ENSBTAG00000027676	903.493	-1.3703	0.423371	-3.23664	0.00120946	0.0103439	617470	IL18BP	interleukin 18 binding protein
ENSBTAG00000038532	16.997	3.86082	1.11461	3.46383	0.00053254	0.00541563	516067	FOLR3	folate receptor 3
ENSBTAG00000008419	4567.22	-1.49365	0.286063	-5.22142	1.77559e-07	6.75639e-06	281971	PDE2A	phosphodiesterase 2A
ENSBTAG00000039050	345.289	-2.3668	0.533183	-4.43899	9.03802e-06	0.000184702	282638	P2RY2	purinergic receptor P2Y2
ENSBTAG00000019622	4.06419	3.70513	1.11266	3.32998	0.000868511	0.0079651	786625	TPBGL	trophoblast glycoprotein like
ENSBTAG00000021855	94.4769	-1.50311	0.468144	-3.21078	0.00132378	0.0111433	100139986	ANO3	anoctamin 3
ENSBTAG00000020793	2.17826	-3.89118	1.31692	-2.95476	0.00312912	0.0217316	281880	KCNA4	potassium voltage-gated channel subfamily A member 4
ENSBTAG00000047268	15.9323	-2.6608	0.779344	-3.41415	0.000639821	0.00629697	782183	WT1	WT1 transcription factor
ENSBTAG00000027577	5.94127	-2.66964	0.892911	-2.98982	0.00279142	0.0198947	781657	C15H11orf91	chromosome 15 C11orf91 homolog
ENSBTAG00000005923	46.8019	1.31914	0.394148	3.34682	0.00081743	0.00761554	528597	ABTB2	ankyrin repeat and BTB domain containing 2
ENSBTAG00000011578	1631.46	1.13307	0.319683	3.54435	0.000393585	0.00420767	281057	CD44	CD44 molecule
ENSBTAG00000012628	2.28902	4.67651	1.55313	3.01102	0.00260368	0.0188935	541119	SLC1A2	solute carrier family 1 member 2
ENSBTAG00000003721	757.914	-1.06205	0.146076	-7.2705	3.5815e-13	6.65887e-11	506932	CHST1	carbohydrate sulfotransferase 1
ENSBTAG00000000317	146.368	1.17058	0.442479	2.6455	0.00815697	0.045671	524806	MAPK8IP1	mitogen-activated protein kinase 8 interacting protein 1
ENSBTAG00000027562	10.8297	-1.51043	0.518563	-2.91272	0.003583	0.0241468	785668	C15H11orf94	chromosome 15 C11orf94 homolog
ENSBTAG00000006143	859.575	1.83903	0.401262	4.58312	4.58097e-06	0.000106754	513105	CREB3L1	cAMP responsive element binding protein 3 like 1
ENSBTAG00000021700	416.871	-1.01461	0.229715	-4.4168	1.00171e-05	0.000201342	534306	MADD	MAP kinase activating death domain
ENSBTAG00000021709	474.765	1.13871	0.418258	2.72251	0.00647885	0.0382669	507100	SPI1	Spi-1 proto-oncogene
ENSBTAG00000055123	99.8359	3.54848	0.672086	5.2798	1.29326e-07	5.18995e-06	100138344	FAM180B	family with sequence similarity 180 member B
ENSBTAG00000004206	284.261	4.48925	0.688358	6.52167	6.95272e-11	7.07895e-09	615203	LRRC55	leucine rich repeat containing 55
ENSBTAG00000027516	668.274	-1.37141	0.341042	-4.02125	5.78913e-05	0.000863322	615435	APLNR	apelin receptor
ENSBTAG00000002007	10.8833	3.6553	1.22684	2.97944	0.0028878	0.0203862	783660	PRG3	proteoglycan 3
ENSBTAG00000027524	122.2	-2.25961	0.353043	-6.40037	1.54997e-10	1.45672e-08	614015	SMTNL1	smoothelin like 1
ENSBTAG00000016267	17908.8	1.07489	0.317328	3.38733	0.000705766	0.00676428	281035	SERPING1	serpin family G member 1
ENSBTAG00000053317	156.744	2.30172	0.4531	5.07993	3.77569e-07	1.29166e-05	613682	YPEL4	yippee like 4
ENSBTAG00000050622	5.70525	4.15009	1.50437	2.7587	0.00580326	0.0350883	NA	NA	NA
ENSBTAG00000030845	743.287	1.65823	0.428674	3.86827	0.000109609	0.00148093	539997	MPEG1	macrophage expressed 1
ENSBTAG00000020096	24.4572	5.92748	0.86862	6.82402	8.85283e-12	1.13855e-09	531987	MS4A2	membrane spanning 4-domains A2
ENSBTAG00000018390	38.3594	-2.04974	0.534893	-3.83205	0.000127078	0.00167722	519145	GLB1L2	galactosidase beta 1 like 2
ENSBTAG00000013116	584.518	-1.20436	0.23107	-5.21209	1.86722e-07	7.0584e-06	281985	PLCB4	phospholipase C beta 4
ENSBTAG00000017679	30.5575	1.07894	0.393531	2.74169	0.00611235	0.0365693	513432	PAK5	p21 (RAC1) activated kinase 5
ENSBTAG00000000516	9.17739	6.1017	1.55765	3.91724	8.95685e-05	0.00125271	613456	OTOR	otoraplin
ENSBTAG00000054579	26.3682	-1.56019	0.476306	-3.27561	0.00105435	0.00930582	NA	NA	NA
ENSBTAG00000008650	51.2826	1.70669	0.423512	4.02985	5.5812e-05	0.00083816	526873	CAMK1D	calcium/calmodulin dependent protein kinase ID
ENSBTAG00000014075	67.6404	3.32055	1.1794	2.81546	0.00487077	0.030698	512164	ITIH2	inter-alpha-trypsin inhibitor heavy chain 2
ENSBTAG00000010664	125.579	1.12347	0.299696	3.7487	0.000177757	0.00221775	505901	PRKCQ	protein kinase C theta
ENSBTAG00000012526	643.452	1.13298	0.276635	4.09558	4.21114e-05	0.000658423	533670	APBB1IP	amyloid beta precursor protein binding family B member 1 interacting protein
ENSBTAG00000014991	837.347	1.146	0.170758	6.7113	1.92903e-11	2.35687e-09	527964	PARD3	par-3 family cell polarity regulator
ENSBTAG00000009475	754.606	1.34839	0.383503	3.51598	0.000438139	0.00461474	515731	PLXDC2	plexin domain containing 2
ENSBTAG00000013339	19.881	-1.54999	0.461139	-3.36123	0.000775961	0.00729676	517987	NEBL	nebulette
ENSBTAG00000003937	175.116	-1.73243	0.507996	-3.41032	0.000648875	0.00636411	504858	LOC504858	40S ribosomal protein S13-like
ENSBTAG00000018033	419.951	1.06102	0.254741	4.1651	3.11212e-05	0.000521379	533289	PIP4K2A	phosphatidylinositol-5-phosphate 4-kinase type 2 alpha
ENSBTAG00000002123	6.0699	3.9205	1.08291	3.62035	0.000294204	0.0033549	535824	MYO3A	myosin IIIA
ENSBTAG00000054631	60.261	2.6969	0.892566	3.02151	0.00251516	0.0184248	615924	UCMA	upper zone of growth plate and cartilage matrix associated
ENSBTAG00000038048	363.865	1.87086	0.315033	5.93861	2.87452e-09	1.97225e-07	787578	MRC1	mannose receptor C-type 1
ENSBTAG00000022000	83.3265	-1.07049	0.328505	-3.25866	0.00111939	0.00973912	327667	CACNB2	calcium voltage-gated channel auxiliary subunit beta 2
ENSBTAG00000011600	93.3476	1.13679	0.43532	2.61138	0.00901767	0.0492645	535622	MAP3K8	mitogen-activated protein kinase kinase kinase 8
ENSBTAG00000017354	13.0327	2.0223	0.765123	2.6431	0.00821509	0.0458637	512659	MPP7	membrane palmitoylated protein 7
ENSBTAG00000050269	57.7059	1.06948	0.305205	3.50413	0.0004581	0.00479547	NA	NA	NA
ENSBTAG00000048591	3259.63	1.77715	0.376636	4.71848	2.37611e-06	6.08435e-05	NA	NA	NA
ENSBTAG00000000598	51473.1	1.14722	0.365287	3.1406	0.00168601	0.0134762	281102	CST3	cystatin C
ENSBTAG00000022570	73.6313	1.49908	0.440789	3.4009	0.000671644	0.00653125	782922	LOC782922	prostaglandin F synthetase II-like
ENSBTAG00000014194	3.00696	-4.38862	1.40659	-3.12003	0.0018083	0.0143067	524061	ADARB2	adenosine deaminase RNA specific B2 (inactive)
ENSBTAG00000048903	2674.93	1.03265	0.387556	2.66451	0.00771004	0.0437842	281427	PRNP	prion protein
ENSBTAG00000020465	142.468	-1.3708	0.343317	-3.99279	6.52991e-05	0.000958748	524427	FERMT1	fermitin family member 1
ENSBTAG00000006578	32.4112	-1.0108	0.37824	-2.67237	0.0075318	0.0430299	512410	SPEF1	sperm flagellar 1
ENSBTAG00000027412	205.311	-4.79305	0.351843	-13.6227	2.93534e-42	2.51045e-38	NA	NA	NA
ENSBTAG00000013167	277.683	1.29352	0.481184	2.68819	0.00718403	0.0414445	539759	SIGLEC1	sialic acid binding Ig like lectin 1
ENSBTAG00000011458	4022.89	2.25517	0.457852	4.92553	8.41315e-07	2.51585e-05	532219	CPXM1	carboxypeptidase X, M14 family member 1
ENSBTAG00000042631	33.5438	-1.85143	0.426539	-4.34059	1.42098e-05	0.000268572	112449406	LOC112449406	small nucleolar RNA SNORD86
ENSBTAG00000007213	3285.4	1.18075	0.241001	4.89938	9.61415e-07	2.83534e-05	327666	SIRPA	signal regulatory protein alpha
ENSBTAG00000039520	33.8958	1.4622	0.376256	3.88617	0.000101839	0.00139133	529990	SIRPB1	signal-regulatory protein beta 1
ENSBTAG00000054594	105.254	1.82964	0.319139	5.73304	9.86458e-09	5.6622e-07	536097	LOC536097	tyrosine-protein phosphatase non-receptor type substrate 1
ENSBTAG00000011638	4.99531	3.67712	1.2009	3.06198	0.00219878	0.0165829	NA	NA	NA
ENSBTAG00000011662	2322.33	-1.26981	0.341191	-3.72169	0.000197892	0.00243521	519439	SOX18	SRY-box transcription factor 18
ENSBTAG00000016667	477.353	-1.30768	0.434311	-3.01093	0.0026045	0.0188935	507985	ZBTB46	zinc finger and BTB domain containing 46
ENSBTAG00000016388	200.123	-1.6406	0.29986	-5.47121	4.46971e-08	2.07193e-06	507969	SLCO4A1	solute carrier organic anion transporter family member 4A1
ENSBTAG00000015058	183.243	2.81026	0.43403	6.47482	9.49242e-11	9.43999e-09	525796	CDH4	cadherin 4
ENSBTAG00000050877	3.09376	5.11703	1.58857	3.22114	0.0012768	0.0108385	NA	NA	NA
ENSBTAG00000020261	4.61048	5.09518	1.5889	3.20674	0.0013425	0.0112732	617096	CDH26	cadherin 26
ENSBTAG00000003608	15.14	-1.59557	0.590442	-2.70233	0.00688554	0.040033	784000	SYCP2	synaptonemal complex protein 2
ENSBTAG00000047223	166.214	2.17295	0.512155	4.24277	2.20777e-05	0.000390124	281793	GNAS	GNAS complex locus
ENSBTAG00000017475	3.86954	-4.765	1.30185	-3.66018	0.000252043	0.0029448	NA	NA	NA
ENSBTAG00000020397	3.58765	5.33511	1.3023	4.09668	4.19126e-05	0.000656515	617376	APCDD1L	APC down-regulated 1 like
ENSBTAG00000001936	2256.78	-1.09398	0.296918	-3.68444	0.000229204	0.0027378	282855	PCK1	phosphoenolpyruvate carboxykinase 1
ENSBTAG00000015362	319.062	2.41219	0.501008	4.81468	1.47434e-06	4.08728e-05	540595	BMP7	bone morphogenetic protein 7
ENSBTAG00000024608	166.426	-1.10094	0.398405	-2.76336	0.00572097	0.0347381	NA	NA	NA
ENSBTAG00000052136	12.925	-2.4191	0.74828	-3.23289	0.00122546	0.0104552	NA	NA	NA
ENSBTAG00000010913	156.517	1.30044	0.386414	3.36541	0.000764297	0.00721484	531606	SRXN1	sulfiredoxin 1
ENSBTAG00000005750	366.228	-2.05407	0.454275	-4.52165	6.13597e-06	0.000135427	518491	TCF15	transcription factor 15
ENSBTAG00000027386	48.2645	1.50697	0.520037	2.89782	0.00375764	0.0250729	101905202	SOX12	SRY-box transcription factor 12
ENSBTAG00000016169	4359.27	-2.13672	0.320152	-6.67408	2.48781e-11	2.93476e-09	497011	ID1	inhibitor of DNA binding 1, HLH protein
ENSBTAG00000006526	4146.05	-1.19856	0.268523	-4.46355	8.06123e-06	0.000168155	282152	BCL2L1	BCL2 like 1
ENSBTAG00000009206	320.584	-1.68635	0.292282	-5.76959	7.94664e-09	4.80308e-07	540142	FOXS1	forkhead box S1
ENSBTAG00000031214	31.196	-1.45974	0.541661	-2.69492	0.00704045	0.0407536	618409	LOC618409	interferon regulatory factor 4
ENSBTAG00000031453	304.35	-1.2156	0.280172	-4.33874	1.433e-05	0.000270248	525479	CCM2L	CCM2 like scaffold protein
ENSBTAG00000000512	403.93	1.18615	0.244061	4.86006	1.17349e-06	3.3849e-05	527488	SNTA1	syntrophin alpha 1
ENSBTAG00000038738	42.7164	-1.32255	0.455535	-2.90328	0.00369274	0.0247025	617160	PXMP4	peroxisomal membrane protein 4
ENSBTAG00000046623	716.632	1.3867	0.451662	3.07021	0.00213911	0.0162403	NA	NA	NA
ENSBTAG00000013301	21.4534	-1.59386	0.438446	-3.63525	0.00027771	0.0031988	615929	GGT7	gamma-glutamyltransferase 7
ENSBTAG00000003512	29.6862	-1.28291	0.385562	-3.32738	0.000876654	0.00801157	521764	MYH7B	myosin heavy chain 7B
ENSBTAG00000046344	3.5206	5.30708	1.35663	3.91196	9.15501e-05	0.00127521	NA	NA	NA
ENSBTAG00000016208	3684.43	-2.40576	0.379226	-6.34386	2.24072e-10	2.02791e-08	281528	TGM2	transglutaminase 2
ENSBTAG00000014046	36.1486	2.2312	0.658368	3.38898	0.000701521	0.00673978	280734	BPI	bactericidal permeability increasing protein
ENSBTAG00000016864	1254.94	1.10692	0.345623	3.20267	0.00136158	0.0114165	512242	LBP	lipopolysaccharide binding protein
ENSBTAG00000042744	5.35273	-3.63396	1.11241	-3.26675	0.00108791	0.00954296	112449446	LOC112449446	small nucleolar RNA SNORA71
ENSBTAG00000000653	1034.91	-1.16659	0.289617	-4.02805	5.62421e-05	0.000843138	282091	PPP1R16B	protein phosphatase 1 regulatory subunit 16B
ENSBTAG00000003396	441.678	1.45869	0.409074	3.56585	0.000362684	0.00396403	532376	MAFB	MAF bZIP transcription factor B
ENSBTAG00000012116	119.022	1.59118	0.518269	3.07018	0.0021393	0.0162403	509200	HNF4A	hepatocyte nuclear factor 4 alpha
ENSBTAG00000005275	904.828	-1.78157	0.361801	-4.92417	8.47206e-07	2.52905e-05	404169	PKIG	cAMP-dependent protein kinase inhibitor gamma
ENSBTAG00000005280	1821.64	-2.00788	0.309818	-6.48083	9.12213e-11	9.17847e-09	280712	ADA	adenosine deaminase
ENSBTAG00000006037	894.473	2.0298	0.517735	3.92053	8.83532e-05	0.00123774	534658	CCN5	cellular communication network factor 5
ENSBTAG00000050862	11.5895	-1.67023	0.494587	-3.37702	0.000732758	0.00697098	NA	NA	NA
ENSBTAG00000039028	41.5106	-3.83746	0.906538	-4.23309	2.30501e-05	0.000403967	783871	PI3	peptidase inhibitor 3, skin-derived (SKALP)
ENSBTAG00000004148	90.407	4.36798	0.906335	4.81938	1.44002e-06	4.00513e-05	504598	SLPI	secretory leukocyte peptidase inhibitor
ENSBTAG00000011279	322.399	2.89999	0.476794	6.08228	1.18484e-09	8.81162e-08	100139180	MATN4	matrilin 4
ENSBTAG00000053258	3.39008	2.6831	0.968424	2.77059	0.00559556	0.0342195	NA	NA	NA
ENSBTAG00000049782	47.3862	1.70765	0.444383	3.84275	0.000121665	0.00161449	404103	LOC404103	spleen trypsin inhibitor
ENSBTAG00000017328	385.816	3.26349	0.368951	8.84532	9.12696e-19	5.38333e-16	404172	PTI	pancreatic trypsin inhibitor
ENSBTAG00000013928	23.4485	-2.65882	0.833667	-3.18931	0.00142615	0.0118361	618044	WFDC2	WAP four-disulfide core domain 2
ENSBTAG00000000958	20.7979	-1.68099	0.433476	-3.87792	0.000105353	0.00142907	101904635	ZSWIM3	zinc finger SWIM-type containing 3
ENSBTAG00000000559	645.867	1.20707	0.449271	2.68673	0.00721559	0.0415489	505640	PLTP	phospholipid transfer protein
ENSBTAG00000020676	121.214	-3.80998	1.08944	-3.4972	0.000470174	0.00488302	282871	MMP9	matrix metallopeptidase 9
ENSBTAG00000013336	29.4594	-1.8171	0.606074	-2.99815	0.00271625	0.0194725	615264	EYA2	EYA transcriptional coactivator and phosphatase 2
ENSBTAG00000017537	2076.91	1.54437	0.274486	5.62642	1.83987e-08	9.74333e-07	282021	PTGIS	prostaglandin I2 synthase
ENSBTAG00000014554	503.103	-1.00456	0.378439	-2.65448	0.00794296	0.0447659	504492	SNAI1	snail family transcriptional repressor 1
ENSBTAG00000018270	44.1828	2.36147	0.551313	4.28336	1.84092e-05	0.000333217	530401	NFATC2	nuclear factor of activated T cells 2
ENSBTAG00000007962	378.357	1.27235	0.478398	2.65961	0.00782302	0.044221	516579	ATP9A	ATPase phospholipid transporting 9A (putative)
ENSBTAG00000003101	5.21867	3.68687	1.25531	2.93701	0.00331391	0.0227192	541170	SALL4	spalt like transcription factor 4
ENSBTAG00000047975	77.5362	2.25846	0.387002	5.83577	5.35415e-09	3.40456e-07	530813	DOK5	docking protein 5
ENSBTAG00000007835	146.37	-1.03813	0.247273	-4.19831	2.6891e-05	0.000460893	539188	GPT	glutamic--pyruvic transaminase
ENSBTAG00000007753	313.041	-1.16309	0.351705	-3.30699	0.000943029	0.00849869	789523	KIFC2	kinesin family member C2
ENSBTAG00000011064	794.521	-1.11786	0.204583	-5.46409	4.65289e-08	2.13372e-06	522614	ADCK5	aarF domain containing kinase 5
ENSBTAG00000039978	12.7949	-2.11234	0.580106	-3.64131	0.000271257	0.00313715	112449560	LOC112449560	testis-specific serine/threonine-protein kinase 5-like
ENSBTAG00000000658	159.496	-2.07027	0.33658	-6.15089	7.70506e-10	6.01804e-08	NA	NA	NA
ENSBTAG00000045727	47.2974	-1.06797	0.375566	-2.84363	0.00446031	0.0286926	100337278	EPPK1	epiplakin 1
ENSBTAG00000048160	383.122	1.01935	0.254735	4.0016	6.29165e-05	0.000930153	101903505	TIGD5	tigger transposable element derived 5
ENSBTAG00000034613	60.2373	-2.16147	0.47644	-4.53672	5.71369e-06	0.000127588	789886	MROH6	maestro heat like repeat family member 6
ENSBTAG00000026344	2.20603	-3.28102	1.25835	-2.60741	0.00912312	0.0497597	618421	MAFA	MAF bZIP transcription factor A
ENSBTAG00000049125	2025.24	-1.54068	0.310528	-4.96147	6.99603e-07	2.16396e-05	512826	GPIHBP1	glycosylphosphatidylinositol anchored high density lipoprotein binding protein 1
ENSBTAG00000005498	718.179	-2.11363	0.446516	-4.73361	2.20557e-06	5.71611e-05	526535	SQLE	squalene epoxidase
ENSBTAG00000049059	35.4727	1.59939	0.559162	2.86033	0.00423205	0.0275454	NA	NA	NA
ENSBTAG00000019892	998.482	3.56039	0.20946	16.9979	8.50724e-65	1.45516e-60	281220	HAS2	hyaluronan synthase 2
ENSBTAG00000005748	1473.75	-1.47939	0.257555	-5.74398	9.24749e-09	5.38478e-07	534010	SOX17	SRY-box transcription factor 17
ENSBTAG00000021841	380.333	-1.08785	0.308573	-3.5254	0.000422839	0.00447566	533175	CHD7	chromodomain helicase DNA binding protein 7
ENSBTAG00000026283	3200.66	1.04663	0.331569	3.15661	0.00159615	0.0128966	286771	ASPH	aspartate beta-hydroxylase
ENSBTAG00000007534	524.585	-1.1869	0.359498	-3.30157	0.000961469	0.00861946	525303	GGH	gamma-glutamyl hydrolase
ENSBTAG00000021821	2.8545	-4.28717	1.58333	-2.70768	0.00677546	0.0395678	NA	NA	NA
ENSBTAG00000011298	49.1999	-3.44078	0.50799	-6.77333	1.25855e-11	1.58291e-09	511188	EYA1	EYA transcriptional coactivator and phosphatase 1
ENSBTAG00000005404	221.14	1.78372	0.421504	4.2318	2.31826e-05	0.000405121	507407	MSC	musculin
ENSBTAG00000002062	68.5566	1.2146	0.387395	3.13531	0.00171671	0.0136897	505317	TRPA1	transient receptor potential cation channel subfamily A member 1
ENSBTAG00000033268	125.585	1.75478	0.566885	3.09548	0.00196495	0.0152141	539762	ZFHX4	zinc finger homeobox 4
ENSBTAG00000054774	1511.53	1.23966	0.438262	2.82859	0.0046753	0.0296959	511937	LOC511937	annexin A1 pseudogene
ENSBTAG00000047330	33469.1	-2.12089	0.367734	-5.76746	8.04734e-09	4.84682e-07	281760	FABP5	fatty acid binding protein 5
ENSBTAG00000037526	176508	-1.13803	0.35191	-3.23386	0.00122129	0.0104294	281759	FABP4	fatty acid binding protein 4, adipocyte
ENSBTAG00000026247	33.6262	1.89196	0.619571	3.05367	0.00226062	0.0169522	100336824	PKHD1L1	PKHD1 like 1
ENSBTAG00000006213	27.451	-2.46179	0.789584	-3.11782	0.00182191	0.0143612	NA	NA	NA
ENSBTAG00000032591	361.577	2.77856	0.448146	6.20012	5.6421e-10	4.66223e-08	538634	CTHRC1	collagen triple helix repeat containing 1
ENSBTAG00000021208	44.3705	1.03759	0.343239	3.02295	0.00250325	0.0183533	528960	RRM2B	ribonucleotide reductase regulatory TP53 inducible subunit M2B
ENSBTAG00000011271	6.29897	2.12469	0.767168	2.76952	0.0056139	0.0342633	781881	SNX31	sorting nexin 31
ENSBTAG00000022539	300.615	-2.15785	0.26057	-8.28126	1.21878e-16	4.73802e-14	614776	POLR2K	RNA polymerase II subunit K
ENSBTAG00000019793	10.2209	2.46982	0.716936	3.44497	0.000571129	0.00572972	617133	RGS22	regulator of G protein signaling 22
ENSBTAG00000013213	570.61	2.60168	0.397197	6.5501	5.74989e-11	6.03385e-09	508692	OSR2	odd-skipped related transciption factor 2
ENSBTAG00000018493	12.2043	2.25292	0.76698	2.93739	0.00330987	0.0227006	504339	ERICH5	glutamate rich 5
ENSBTAG00000017339	409.594	-1.01131	0.2817	-3.59003	0.000330638	0.00368441	538628	RUNX1T1	RUNX1 partner transcriptional co-repressor 1
ENSBTAG00000006877	238.29	1.29127	0.330823	3.90322	9.49216e-05	0.00131256	282886	MMP16	matrix metallopeptidase 16
ENSBTAG00000004792	73.7879	-1.80489	0.569063	-3.17168	0.00151561	0.0123627	507572	CHMP4C	charged multivesicular body protein 4C
ENSBTAG00000049791	10.9301	2.16751	0.797052	2.71941	0.00653989	0.0385608	NA	NA	NA
ENSBTAG00000013369	2649.31	1.96143	0.353026	5.55604	2.75962e-08	1.37565e-06	781493	COL14A1	collagen type XIV alpha 1 chain
ENSBTAG00000007302	14.0598	6.13517	1.09746	5.59035	2.26618e-08	1.15711e-06	282868	SLC2A5	solute carrier family 2 (facilitated glucose/fructose transporter), member 5
ENSBTAG00000011465	169.975	1.03917	0.36065	2.88139	0.00395928	0.0260676	510169	MYBPH	myosin binding protein H
ENSBTAG00000018223	844.596	1.65404	0.382842	4.32043	1.55723e-05	0.000289525	286869	CHI3L1	chitinase 3 like 1
ENSBTAG00000014912	1557.24	3.18745	0.380558	8.37572	5.48875e-17	2.34713e-14	281168	FMOD	fibromodulin
ENSBTAG00000017834	2349.55	1.13325	0.327626	3.45896	0.000542273	0.00548851	282000	PRELP	proline and arginine rich end leucine rich repeat protein
ENSBTAG00000021333	8.13045	-3.92706	1.05897	-3.70836	0.000208606	0.00254526	280909	REN	renin
ENSBTAG00000007693	53.8121	2.26727	0.438084	5.17544	2.2738e-07	8.32835e-06	524303	SLC45A3	solute carrier family 45 member 3
ENSBTAG00000008734	798.593	2.08425	0.564679	3.69104	0.000223339	0.00268853	513852	PM20D1	peptidase M20 domain containing 1
ENSBTAG00000020227	3.72893	2.45659	0.93455	2.62864	0.00857282	0.047425	616965	FAM72A	family with sequence similarity 72 member A
ENSBTAG00000010427	302.846	2.33392	0.385946	6.04729	1.47306e-09	1.0814e-07	539767	RASSF5	Ras association domain family member 5
ENSBTAG00000019798	3.52309	4.69422	1.64401	2.85535	0.00429901	0.0278751	281401	PIGR	polymeric immunoglobulin receptor
ENSBTAG00000039196	179.663	1.29803	0.479989	2.7043	0.00684481	0.0398639	510860	LOC510860	C4b-binding protein alpha-like
ENSBTAG00000047621	1701.68	1.38639	0.427438	3.2435	0.00118072	0.01016	NA	NA	NA
ENSBTAG00000006984	340.173	2.12821	0.517862	4.1096	3.96348e-05	0.000631242	518609	CD55	CD55 molecule (Cromer blood group)
ENSBTAG00000045783	596.1	-1.47339	0.527547	-2.7929	0.0052238	0.0324598	NA	NA	NA
ENSBTAG00000038496	550.457	1.23476	0.363976	3.39242	0.000692769	0.00667761	407126	CR2	complement C3d receptor 2
ENSBTAG00000012765	14.0357	3.04383	0.805764	3.77758	0.000158363	0.00201697	NA	NA	NA
ENSBTAG00000010392	2.15348	4.59869	1.53343	2.99896	0.00270905	0.0194291	536732	ESRRG	estrogen related receptor gamma
ENSBTAG00000047287	88.8164	-1.15884	0.25327	-4.57553	4.75013e-06	0.000109947	537028	MARC1	mitochondrial amidoxime reducing component 1
ENSBTAG00000049277	236.783	1.09381	0.328487	3.32985	0.000868919	0.0079651	534637	DISP1	dispatched RND transporter family member 1
ENSBTAG00000053297	7.96692	4.34468	1.18164	3.67682	0.000236163	0.00280331	NA	NA	NA
ENSBTAG00000024560	28.0642	-1.36409	0.45241	-3.01515	0.00256853	0.0187139	614962	STUM	stum, mechanosensory transduction mediator homolog
ENSBTAG00000021109	8.28312	-2.31631	0.741009	-3.12589	0.00177267	0.0140703	NA	NA	NA
ENSBTAG00000012715	44.8789	-1.38953	0.498761	-2.78596	0.005337	0.0330759	101902369	KIF26B	kinesin family member 26B
ENSBTAG00000017722	75.9912	2.55047	0.543257	4.69477	2.66908e-06	6.73372e-05	280687	F5	coagulation factor V
ENSBTAG00000007307	37.6729	5.53251	0.780124	7.09184	1.32342e-12	2.00329e-10	281484	SELE	selectin E
ENSBTAG00000004570	446.539	2.67339	0.444602	6.01299	1.82128e-09	1.31447e-07	540901	PRRX1	paired related homeobox 1
ENSBTAG00000020597	91.5175	3.14429	0.718483	4.37629	1.20719e-05	0.000234616	281167	FMO3	flavin containing dimethylaniline monoxygenase 3
ENSBTAG00000020342	3855.54	1.30011	0.337275	3.85475	0.000115846	0.00154929	281342	MYOC	myocilin
ENSBTAG00000016347	72.6317	1.59998	0.494036	3.23858	0.00120125	0.0102891	NA	NA	NA
ENSBTAG00000007223	122.583	1.65366	0.363641	4.5475	5.42864e-06	0.000122664	512589	FBXO2	F-box protein 2
ENSBTAG00000048747	98.1587	1.3347	0.501773	2.65997	0.00781482	0.0441893	NA	NA	NA
ENSBTAG00000015574	223.965	-2.21443	0.43718	-5.06527	4.0782e-07	1.37861e-05	614690	RBP7	retinol binding protein 7
ENSBTAG00000005933	730.297	-1.01206	0.232325	-4.35622	1.3233e-05	0.000252905	614630	CTNNBIP1	catenin beta interacting protein 1
ENSBTAG00000024539	1631.72	1.17578	0.195567	6.01215	1.83074e-09	1.31575e-07	504407	SPSB1	splA/ryanodine receptor domain and SOCS box containing 1
ENSBTAG00000034323	4.96095	5.79968	1.35258	4.28786	1.80399e-05	0.000328618	107131287	LOC107131287	solute carrier family 2, facilitated glucose transporter member 5
ENSBTAG00000016728	1055.82	-1.23465	0.231291	-5.33809	9.3932e-08	3.96718e-06	615910	PLEKHG5	pleckstrin homology and RhoGEF domain containing G5
ENSBTAG00000006519	273.071	-2.41951	0.254936	-9.49066	2.29585e-21	2.61803e-18	783432	TNFRSF25	TNF receptor superfamily member 25
ENSBTAG00000021210	493.64	-1.61777	0.285783	-5.66084	1.50638e-08	8.20594e-07	516433	HES2	hes family bHLH transcription factor 2
ENSBTAG00000021202	540.69	-1.60902	0.371728	-4.32848	1.50141e-05	0.000280674	514788	ACOT7	acyl-CoA thioesterase 7
ENSBTAG00000013071	1064.27	1.82113	0.307767	5.91725	3.27361e-09	2.19589e-07	518906	GPR153	G protein-coupled receptor 153
ENSBTAG00000020837	28.5473	-1.42104	0.350435	-4.05507	5.01193e-05	0.000764755	514453	ARHGEF16	Rho guanine nucleotide exchange factor 16
ENSBTAG00000048972	240.737	-2.7866	0.415774	-6.7022	2.05301e-11	2.47872e-09	NA	NA	NA
ENSBTAG00000002483	10.3166	-6.78112	1.19598	-5.66991	1.42873e-08	7.80778e-07	787633	HES5	hes family bHLH transcription factor 5
ENSBTAG00000014119	67.1913	1.74759	0.615703	2.83836	0.00453463	0.029027	286877	PRKCZ	protein kinase C zeta
ENSBTAG00000031749	177.283	1.59024	0.486019	3.27197	0.00106802	0.00938771	527591	SLC35E2	solute carrier family 35, member E2
ENSBTAG00000010732	446.696	1.62586	0.332873	4.88432	1.03784e-06	3.03978e-05	527590	MMP23	matrix metallopeptidase 23
ENSBTAG00000021294	1617.72	-1.69915	0.300351	-5.65723	1.53838e-08	8.30094e-07	505917	VWA1	von Willebrand factor A domain containing 1
ENSBTAG00000004873	1655.57	-1.10098	0.170284	-6.46553	1.00946e-10	9.81073e-09	538796	CCNL2	cyclin L2
ENSBTAG00000012247	3709.54	1.5426	0.35493	4.3462	1.38518e-05	0.000262677	522392	MXRA8	matrix remodeling associated 8
ENSBTAG00000015635	204.64	-1.56685	0.315205	-4.9709	6.66433e-07	2.08397e-05	528782	TNFRSF4	TNF receptor superfamily member 4
ENSBTAG00000013813	444.981	-1.38124	0.209778	-6.58429	4.57067e-11	4.98778e-09	615476	KLHL17	kelch like family member 17
ENSBTAG00000008739	40.7841	-1.65391	0.331941	-4.98253	6.27577e-07	1.9916e-05	100140500	SAMD11	sterile alpha motif domain containing 11
ENSBTAG00000018724	48.0429	-1.86873	0.369342	-5.05962	4.20086e-07	1.41727e-05	508176	TMEM82	transmembrane protein 82
ENSBTAG00000015606	28.0633	2.04632	0.619909	3.30099	0.000963431	0.008628	NA	NA	NA
ENSBTAG00000054228	687.048	1.18346	0.290086	4.07969	4.50949e-05	0.000699318	NA	NA	NA
ENSBTAG00000001788	563.498	3.06898	0.431946	7.10501	1.20318e-12	1.87095e-10	509732	PDPN	podoplanin
ENSBTAG00000042180	10.6357	-1.86729	0.674094	-2.77007	0.00560451	0.0342498	112441892	LOC112441892	small nucleolar RNA SNORD47
ENSBTAG00000004362	169.894	3.14196	1.15176	2.72796	0.0063727	0.0376919	540261	SERPINC1	serpin family C member 1
ENSBTAG00000015537	81.9948	-1.15736	0.320825	-3.60745	0.000309221	0.00350745	540692	RASAL2	RAS protein activator like 2
ENSBTAG00000010719	1053.97	1.18279	0.307076	3.8518	0.000117253	0.00156444	509971	ANGPTL1	angiopoietin like 1
ENSBTAG00000015026	70.6378	1.29739	0.442903	2.92929	0.00339741	0.0231709	511845	ABL2	ABL proto-oncogene 2, non-receptor tyrosine kinase
ENSBTAG00000009924	60.0975	1.43753	0.34714	4.14108	3.45681e-05	0.000565858	506206	MR1	major histocompatibility complex, class I-related
ENSBTAG00000027426	184.216	-1.41862	0.410086	-3.45931	0.000541553	0.00548446	NA	NA	NA
ENSBTAG00000000793	16.3323	1.57125	0.574232	2.73626	0.00621418	0.036928	511043	LAMC2	laminin subunit gamma 2
ENSBTAG00000035836	275.946	-1.24164	0.418298	-2.96832	0.00299428	0.0210165	789150	COLGALT2	collagen beta(1-O)galactosyltransferase 2
ENSBTAG00000014548	457.538	1.17721	0.377408	3.11921	0.00181339	0.0143204	614787	NIBAN1	niban apoptosis regulator 1
ENSBTAG00000011932	698.224	-1.61767	0.404033	-4.00381	6.23295e-05	0.000923071	280867	PRG4	proteoglycan 4
ENSBTAG00000004407	25.4917	2.00167	0.56433	3.54699	0.000389667	0.00417985	282590	KCNK2	potassium two pore domain channel subfamily K member 2
ENSBTAG00000000758	488.754	-1.2268	0.288349	-4.25457	2.09453e-05	0.000372808	616392	PACC1	proton activated chloride channel 1
ENSBTAG00000001173	1454.31	-1.45457	0.342563	-4.24614	2.17483e-05	0.000385099	407770	PLXNA2	plexin A2
ENSBTAG00000010562	6732.81	1.15782	0.261387	4.42953	9.44404e-06	0.000191626	281051	CD34	CD34 molecule
ENSBTAG00000049747	11.0532	-2.78228	0.733975	-3.7907	0.000150225	0.00192913	NA	NA	NA
ENSBTAG00000052678	11.5181	-2.21899	0.676854	-3.27839	0.00104402	0.00923846	791043	MIR29C	microRNA mir-29c
ENSBTAG00000038171	9.59391	4.43394	1.69367	2.61795	0.00884605	0.0485908	100337035	CFHR5	complement factor H-related 5
ENSBTAG00000012433	69.0407	1.23985	0.269581	4.59918	4.24163e-06	0.000101049	515939	DENND1B	DENN domain containing 1B
ENSBTAG00000009265	142.808	-1.05339	0.358353	-2.93953	0.00328711	0.0225717	541305	NR5A2	nuclear receptor subfamily 5 group A member 2
ENSBTAG00000046350	21.1869	-2.75188	0.558233	-4.92962	8.23916e-07	2.48118e-05	281405	PKP1	plakophilin 1
ENSBTAG00000047648	49.9035	-3.27481	0.640647	-5.11172	3.19233e-07	1.10985e-05	100300626	SYT2	synaptotagmin 2
ENSBTAG00000049657	10.343	-3.0605	1.02395	-2.98891	0.0027997	0.0199288	NA	NA	NA
ENSBTAG00000008756	35.0485	-1.31414	0.35548	-3.69682	0.000218318	0.00264471	508503	ELF3	E74 like ETS transcription factor 3
ENSBTAG00000021576	783.335	-1.14316	0.300746	-3.80108	0.000144065	0.0018626	532090	LMOD1	leiomodin 1
ENSBTAG00000016057	7649.25	-1.01157	0.324592	-3.11642	0.00183061	0.0143966	615329	CSRP1	cysteine and glycine rich protein 1
ENSBTAG00000024663	3.66162	4.13726	1.19086	3.47418	0.000512423	0.00523909	505686	LAD1	ladinin 1
ENSBTAG00000003068	1231.58	-1.2283	0.346765	-3.54216	0.000396858	0.00423737	504481	MSMO1	methylsterol monooxygenase 1
ENSBTAG00000017167	52.5595	1.07194	0.353199	3.03496	0.0024057	0.0178128	281285	LRAT	lecithin retinol acyltransferase
ENSBTAG00000048413	28.8812	1.18085	0.293564	4.02248	5.75897e-05	0.000859573	NA	NA	NA
ENSBTAG00000006745	2329.99	4.07145	1.04124	3.91019	9.22243e-05	0.00128288	280792	FGG	fibrinogen gamma chain
ENSBTAG00000008008	97.0627	1.49075	0.411528	3.62246	0.000291815	0.00333211	281534	TLR2	toll like receptor 2
ENSBTAG00000043963	68.6734	1.50104	0.386309	3.8856	0.000102079	0.00139239	784913	FHDC1	FH2 domain containing 1
ENSBTAG00000016813	586.914	1.20818	0.274775	4.39699	1.09762e-05	0.000217427	535511	SH3D19	SH3 domain containing 19
ENSBTAG00000004633	29.0501	1.96407	0.541531	3.62688	0.000286867	0.00328218	100336077	PRSS48	serine protease 48
ENSBTAG00000008098	168.201	-1.45347	0.26231	-5.54106	3.00648e-08	1.46096e-06	536110	DCLK2	doublecortin like kinase 2
ENSBTAG00000012738	108.091	-1.39456	0.388	-3.59423	0.000325355	0.00363908	104974573	ZNF827	zinc finger protein 827
ENSBTAG00000014111	52.4404	-1.45215	0.456839	-3.1787	0.0014794	0.0121425	534793	INPP4B	inositol polyphosphate-4-phosphatase type II B
ENSBTAG00000014576	860.56	-1.03486	0.303751	-3.40693	0.000656978	0.0064105	281216	GUCY1A1	guanylate cyclase 1 soluble subunit alpha 1
ENSBTAG00000002145	18.48	-1.8689	0.585034	-3.19451	0.0014007	0.0116759	513072	MMP17	matrix metallopeptidase 17
ENSBTAG00000013848	750.658	1.51355	0.244951	6.17899	6.4511e-10	5.205e-08	528174	ADGRD1	adhesion G protein-coupled receptor D1
ENSBTAG00000046256	90.1155	-2.61952	0.611478	-4.28391	1.83637e-05	0.000332744	512602	TMEM132C	transmembrane protein 132C
ENSBTAG00000001543	15.9936	1.66222	0.459258	3.61936	0.000295327	0.00336547	538558	BRI3BP	BRI3 binding protein
ENSBTAG00000039688	1236.86	-1.67026	0.320781	-5.20685	1.92078e-07	7.17358e-06	507695	RFLNA	refilin A
ENSBTAG00000004175	72.6073	3.39616	1.27517	2.6633	0.00773774	0.0438985	516058	HPD	4-hydroxyphenylpyruvate dioxygenase
ENSBTAG00000052582	24.8016	3.39949	1.16401	2.9205	0.00349466	0.0236831	NA	NA	NA
ENSBTAG00000032534	144.895	-1.13964	0.287625	-3.96224	7.42512e-05	0.00107179	617894	RHOF	ras homolog family member F, filopodia associated
ENSBTAG00000003092	637.844	-1.04025	0.146647	-7.09357	1.30699e-12	2.00329e-10	540537	ANAPC5	anaphase promoting complex subunit 5
ENSBTAG00000009216	48.7278	1.62711	0.354551	4.58922	4.44901e-06	0.000104247	616570	HVCN1	hydrogen voltage gated channel 1
ENSBTAG00000001164	486.139	1.02047	0.351269	2.90509	0.0036715	0.0245893	511425	ACAD10	acyl-CoA dehydrogenase family, member 10
ENSBTAG00000001303	1093.28	1.06569	0.342107	3.11507	0.001839	0.0144468	539524	HSPB8	heat shock protein family B (small) member 8
ENSBTAG00000044078	172.926	3.26661	0.581082	5.62161	1.89191e-08	9.98798e-07	787094	TESC	tescalcin
ENSBTAG00000037415	24.9883	-1.90656	0.544368	-3.50234	0.000461183	0.00481756	NA	NA	NA
ENSBTAG00000011384	20.8571	2.36149	0.531076	4.4466	8.72391e-06	0.000180003	532970	TBX5	T-box transcription factor 5
ENSBTAG00000016739	868.893	-1.50907	0.181173	-8.32942	8.12368e-17	3.30847e-14	512872	RASAL1	RAS protein activator like 1
ENSBTAG00000054901	3.69105	-4.0691	1.14768	-3.54551	0.000391848	0.00419697	NA	NA	NA
ENSBTAG00000026732	2.2578	4.65385	1.65484	2.81227	0.00491934	0.0309813	282457	PLA2G1B	phospholipase A2 group IB
ENSBTAG00000024605	1890.86	-1.05637	0.237738	-4.44341	8.85453e-06	0.000182258	404151	DYNLL1	dynein light chain LC8-type 1
ENSBTAG00000020049	8.90866	-2.28874	0.6992	-3.27337	0.00106273	0.0093556	281653	CABP1	calcium binding protein 1
ENSBTAG00000020050	487.636	1.92633	0.46114	4.17733	2.94953e-05	0.000497788	515309	MLEC	malectin
ENSBTAG00000032047	58.752	-1.13937	0.326852	-3.48589	0.000490496	0.00505518	100296211	LOC100296211	uncharacterized LOC100296211
ENSBTAG00000002695	23.2592	-2.38997	0.566328	-4.22012	2.44168e-05	0.000421867	NA	NA	NA
ENSBTAG00000031849	301.481	2.08444	0.462171	4.51011	6.47947e-06	0.000141909	510926	TMEM119	transmembrane protein 119
ENSBTAG00000006592	106.766	-1.00461	0.370121	-2.71427	0.00664226	0.039003	515653	SGSM1	small G protein signaling modulator 1
ENSBTAG00000037832	347.749	1.99084	0.420293	4.7368	2.17123e-06	5.65279e-05	541223	ASPHD2	aspartate beta-hydroxylase domain containing 2
ENSBTAG00000010464	189.281	1.89643	0.377799	5.01968	5.17587e-07	1.6993e-05	786290	MN1	MN1 proto-oncogene, transcriptional regulator
ENSBTAG00000009773	135.999	1.62289	0.415811	3.90294	9.50306e-05	0.001313	524357	KREMEN1	kringle containing transmembrane protein 1
ENSBTAG00000017886	22.4089	-1.35201	0.398061	-3.39649	0.000682559	0.00660361	616078	CABP7	calcium binding protein 7
ENSBTAG00000007424	52.4203	1.39807	0.302826	4.61675	3.89804e-06	9.39098e-05	280840	LIF	LIF interleukin 6 family cytokine
ENSBTAG00000017404	96.53	1.82072	0.570747	3.19007	0.00142236	0.0118162	282469	SEC14L2	SEC14 like lipid binding 2
ENSBTAG00000003100	2454.07	-1.05056	0.175998	-5.96913	2.38521e-09	1.66527e-07	528013	SMTN	smoothelin
ENSBTAG00000017023	28.6479	-2.83914	0.565001	-5.02502	5.03372e-07	1.65899e-05	514307	INPP5J	inositol polyphosphate-5-phosphatase J
ENSBTAG00000010667	547.321	1.18859	0.410223	2.89742	0.00376245	0.0250903	512082	PIK3IP1	phosphoinositide-3-kinase interacting protein 1
ENSBTAG00000040298	834.893	1.21299	0.43205	2.80752	0.00499242	0.0313544	517724	GSTT1	glutathione S-transferase theta 1
ENSBTAG00000016944	101.467	-1.67009	0.384257	-4.34629	1.38458e-05	0.000262677	617828	ADORA2A	adenosine A2a receptor
ENSBTAG00000031018	22.1044	-4.92266	0.78866	-6.2418	4.3257e-10	3.66292e-08	789735	CCDC74B	coiled-coil domain containing 74B
ENSBTAG00000047526	15.5627	2.16913	0.6411	3.38346	0.000715799	0.00682863	104974716	GSC2	goosecoid homeobox 2
ENSBTAG00000022020	11797	-1.10732	0.228183	-4.85277	1.21749e-06	3.49415e-05	617453	CLDN5	claudin 5
ENSBTAG00000051225	214.213	-1.27327	0.222707	-5.71722	1.08284e-08	6.09276e-07	NA	NA	NA
ENSBTAG00000001473	1250.49	-1.12417	0.387768	-2.89908	0.00374261	0.024997	517045	ARVCF	ARVCF delta catenin family member
ENSBTAG00000047626	470.844	-2.54959	0.470116	-5.42332	5.85017e-08	2.59915e-06	100848428	CCDC188	coiled-coil domain containing 188
ENSBTAG00000002985	239.454	-1.20956	0.333064	-3.63162	0.000281648	0.00323328	407176	KCNMB1	potassium calcium-activated channel subfamily M regulatory beta subunit 1
ENSBTAG00000000128	259.567	2.51016	0.312798	8.02487	1.01636e-15	3.40878e-13	533929	FGF18	fibroblast growth factor 18
ENSBTAG00000054615	46.3566	-1.78999	0.598584	-2.99038	0.00278631	0.0198748	NA	NA	NA
ENSBTAG00000049650	3.67304	3.0484	1.02375	2.97768	0.0029044	0.0204696	NA	NA	NA
ENSBTAG00000005633	127.951	-1.50545	0.208055	-7.23586	4.62598e-13	8.32759e-11	616969	ARHGEF28	Rho guanine nucleotide exchange factor 28
ENSBTAG00000007704	244.694	-1.2938	0.347928	-3.71859	0.000200338	0.00245824	614096	ELOVL7	ELOVL fatty acid elongase 7
ENSBTAG00000000494	96.7273	-1.52035	0.229084	-6.63666	3.20864e-11	3.65892e-09	539556	PDE4D	phosphodiesterase 4D
ENSBTAG00000052931	12.0868	-1.82813	0.562704	-3.24883	0.00115882	0.010021	NA	NA	NA
ENSBTAG00000051655	11.3932	4.84249	0.914783	5.29359	1.19937e-07	4.86143e-06	NA	NA	NA
ENSBTAG00000017745	1517.69	1.42334	0.299484	4.75263	2.00791e-06	5.29204e-05	522155	IL6ST	interleukin 6 signal transducer
ENSBTAG00000004920	56.6698	1.48406	0.484648	3.06213	0.00219767	0.0165829	783202	LOC783202	cytochrome c oxidase subunit 8A, mitochondrial
ENSBTAG00000022714	124.506	-1.68551	0.454724	-3.70667	0.000210003	0.0025603	616007	HSPB3	heat shock protein family B (small) member 3
ENSBTAG00000016525	398.215	-1.24896	0.46149	-2.70636	0.00680243	0.0397118	535951	ITGA1	integrin subunit alpha 1
ENSBTAG00000011839	1456.65	-1.64289	0.363167	-4.52377	6.07467e-06	0.000134382	407767	HMGCS1	3-hydroxy-3-methylglutaryl-CoA synthase 1
ENSBTAG00000006233	2.42924	3.48684	1.22164	2.85424	0.00431405	0.0279514	530210	NIM1K	NIM1 serine/threonine protein kinase
ENSBTAG00000014177	111.768	3.33717	0.72598	4.59678	4.29064e-06	0.00010123	507749	C6	complement C6
ENSBTAG00000011766	2752.06	1.41394	0.310427	4.55483	5.24278e-06	0.000119411	507339	C7	complement C7
ENSBTAG00000054657	15.3536	2.04837	0.537079	3.81391	0.000136786	0.00178333	NA	NA	NA
ENSBTAG00000008430	16.5491	2.34106	0.651121	3.59542	0.000323866	0.00363022	100296398	RANBP3L	RAN binding protein 3 like
ENSBTAG00000017071	313.982	-1.73578	0.384381	-4.51579	6.30823e-06	0.000138514	531659	C1QTNF3	C1q and TNF related 3
ENSBTAG00000018235	51.9242	-1.40544	0.390626	-3.59792	0.000320778	0.00360033	538746	SLC45A2	solute carrier family 45 member 2
ENSBTAG00000048565	258.374	1.90027	0.28885	6.57873	4.74484e-11	5.10443e-09	286842	BASP1	brain abundant membrane attached signal protein 1
ENSBTAG00000020126	850.162	-1.46972	0.308229	-4.76826	1.8582e-06	4.95086e-05	281935	MYO10	myosin X
ENSBTAG00000021972	13.375	3.03142	0.783296	3.87008	0.000108801	0.00147118	100298754	DNAH5	dynein axonemal heavy chain 5
ENSBTAG00000015478	210.558	1.5677	0.39781	3.94083	8.11993e-05	0.00115263	614612	SRD5A1	steroid 5 alpha-reductase 1
ENSBTAG00000043282	2.0894	-3.84064	1.41819	-2.70812	0.00676654	0.0395293	112443079	LOC112443079	small nucleolar RNA SNORA70
ENSBTAG00000048851	32.0049	1.39563	0.517866	2.69496	0.00703975	0.0407536	112443016	UBE2QL1	ubiquitin conjugating enzyme E2 Q family like 1
ENSBTAG00000018460	1577.63	2.36788	0.540063	4.38445	1.16277e-05	0.000226787	520133	ADAMTS16	ADAM metallopeptidase with thrombospondin type 1 motif 16
ENSBTAG00000051832	16.1103	-1.48813	0.559305	-2.66067	0.00779854	0.0441264	NA	NA	NA
ENSBTAG00000015843	74.5694	-2.29687	0.624953	-3.67526	0.000237609	0.00281656	788410	SLC6A3	solute carrier family 6 member 3
ENSBTAG00000011405	31.4971	-1.29453	0.414038	-3.1266	0.00176843	0.0140497	617312	CEP72	centrosomal protein 72
ENSBTAG00000048049	82.6981	4.10962	0.753926	5.45095	5.01001e-08	2.27311e-06	NA	NA	NA
ENSBTAG00000045998	36.5465	2.04576	0.4668	4.38251	1.17318e-05	0.000228556	538665	MAGEL2	MAGE family member L2
ENSBTAG00000049003	3.21712	5.18518	1.8326	2.82942	0.00466327	0.0296635	NA	NA	NA
ENSBTAG00000019823	32.5226	1.23914	0.413589	2.99606	0.00273496	0.0195743	538131	ADAMTS17	ADAM metallopeptidase with thrombospondin type 1 motif 17
ENSBTAG00000018252	1124.42	1.00852	0.375726	2.68418	0.0072709	0.0418187	538517	ARRDC4	arrestin domain containing 4
ENSBTAG00000018007	925.249	-1.0367	0.355209	-2.91855	0.00351663	0.0238037	281945	NR2F2	nuclear receptor subfamily 2 group F member 2
ENSBTAG00000004339	267.005	-1.09526	0.298977	-3.66338	0.000248913	0.0029142	508153	LOC508153	uncharacterized LOC508153
ENSBTAG00000001387	314.787	1.27951	0.219786	5.82163	5.82758e-09	3.62476e-07	783802	WDR73	WD repeat domain 73
ENSBTAG00000000807	1346.09	1.03496	0.272231	3.80178	0.000143658	0.00185875	539132	TMED3	transmembrane p24 trafficking protein 3
ENSBTAG00000049620	36.1463	2.19878	0.424642	5.17796	2.24321e-07	8.23393e-06	NA	NA	NA
ENSBTAG00000010963	210.231	1.18734	0.346182	3.42982	0.000603977	0.0060099	506314	IL16	interleukin 16
ENSBTAG00000015775	17.7312	1.81655	0.689309	2.63532	0.00840573	0.0466818	282178	CHRNA7	cholinergic receptor, nicotinic, alpha 7
ENSBTAG00000047166	29.9657	1.42865	0.488753	2.92306	0.00346607	0.0235454	100138339	SH2D7	SH2 domain containing 7
ENSBTAG00000012909	10.2957	3.58059	1.07292	3.33722	0.000846197	0.0078028	282201	CRABP1	cellular retinoic acid binding protein 1
ENSBTAG00000013657	9.91418	2.03865	0.679418	3.00058	0.00269469	0.0193374	282177	CHRNA5	cholinergic receptor nicotinic alpha 5 subunit
ENSBTAG00000003130	105.419	2.90809	0.626288	4.64338	3.42754e-06	8.36349e-05	282702	CHRNA3	cholinergic receptor nicotinic alpha 3 subunit
ENSBTAG00000012489	179.535	3.49845	0.547162	6.39381	1.61802e-10	1.51115e-08	536930	TMEM266	transmembrane protein 266
ENSBTAG00000050043	27.2482	-3.98416	0.773903	-5.14814	2.63087e-07	9.41445e-06	112443250	LOC112443250	5S ribosomal RNA
ENSBTAG00000012206	623.053	1.07526	0.229838	4.67835	2.89186e-06	7.25297e-05	511561	SNX33	sorting nexin 33
ENSBTAG00000021318	45.1033	1.1879	0.39641	2.99665	0.00272959	0.01956	508510	SCAMP5	secretory carrier membrane protein 5
ENSBTAG00000005838	533.952	-1.1714	0.15691	-7.4654	8.30499e-14	1.84489e-11	506063	ULK3	unc-51 like kinase 3
ENSBTAG00000011446	823.323	-1.62757	0.29321	-5.55088	2.8424e-08	1.40526e-06	614707	SEMA7A	semaphorin 7A
ENSBTAG00000006934	10.8216	5.29465	1.63365	3.24098	0.00119118	0.0102234	338048	CYP11A1	cytochrome P450, family 11, subfamily A, polypeptide 1
ENSBTAG00000007348	3.88805	3.74968	1.4329	2.61685	0.00887441	0.0486528	515911	STRA6	stimulated by retinoic acid 6
ENSBTAG00000006024	1539.19	1.53906	0.33414	4.60602	4.10454e-06	9.82338e-05	515018	ISLR	immunoglobulin superfamily containing leucine rich repeat
ENSBTAG00000009086	2129.34	1.07157	0.291186	3.68002	0.000233217	0.00277411	281903	LOXL1	lysyl oxidase like 1
ENSBTAG00000021291	102.155	1.70962	0.452518	3.77801	0.000158086	0.00201494	534718	STXBP6	syntaxin binding protein 6
ENSBTAG00000021844	35.261	5.47174	0.838836	6.52302	6.89064e-11	7.07895e-09	504316	COCH	cochlin
ENSBTAG00000006130	4016.5	-1.36685	0.289131	-4.72744	2.27373e-06	5.86495e-05	509367	CLEC14A	C-type lectin domain containing 14A
ENSBTAG00000037953	17.4954	-1.66758	0.559391	-2.98107	0.00287243	0.0203351	100313396	MIR1282	microRNA mir-1282
ENSBTAG00000003526	779.454	1.34289	0.206355	6.50766	7.63285e-11	7.72543e-09	520207	SYNE3	spectrin repeat containing nuclear envelope family member 3
ENSBTAG00000021717	140.925	-1.22698	0.407143	-3.01364	0.00258133	0.018788	538896	BDKRB2	bradykinin receptor B2
ENSBTAG00000050524	3.58466	4.71575	1.276	3.69574	0.000219243	0.00265271	NA	NA	NA
ENSBTAG00000035544	32.2455	1.46994	0.528846	2.77953	0.00544374	0.033555	506438	CYP46A1	cytochrome P450, family 46, subfamily A, polypeptide 1
ENSBTAG00000013666	802.938	-1.45578	0.192807	-7.55041	4.33885e-14	1.06023e-11	507686	SLC25A29	solute carrier family 25 member 29
ENSBTAG00000037899	193.423	-5.23371	0.695455	-7.52559	5.24827e-14	1.22975e-11	281117	DLK1	delta like non-canonical Notch ligand 1
ENSBTAG00000048350	40.373	-1.76496	0.534763	-3.30046	0.00096526	0.00863535	NA	NA	NA
ENSBTAG00000048659	37.3591	-2.35363	0.399871	-5.88598	3.95708e-09	2.59333e-07	NA	NA	NA
ENSBTAG00000042543	6.74384	-1.85128	0.699345	-2.64716	0.00811704	0.0454921	NA	NA	NA
ENSBTAG00000043578	15.7555	2.23312	0.766022	2.91522	0.00355439	0.0240023	494549	DIO3	iodothyronine deiodinase 3
ENSBTAG00000046633	18.8899	5.25505	0.896848	5.85947	4.64339e-09	2.99718e-07	NA	NA	NA
ENSBTAG00000051798	109.946	-1.0658	0.242242	-4.39972	1.08393e-05	0.000215588	NA	NA	NA
ENSBTAG00000003559	521.577	-1.03525	0.25537	-4.05391	5.03694e-05	0.000767887	511414	PPP1R13B	protein phosphatase 1 regulatory subunit 13B
ENSBTAG00000021904	770.84	-1.12025	0.331845	-3.37582	0.00073595	0.00699746	100337486	KIF26A	kinesin family member 26A
ENSBTAG00000048906	545.788	1.09935	0.399921	2.74891	0.0059793	0.035962	527701	AHNAK2	AHNAK nucleoprotein 2
ENSBTAG00000007319	2355.78	-1.23847	0.329312	-3.76078	0.000169384	0.00213352	517405	JAG2	jagged canonical Notch ligand 2
ENSBTAG00000051001	29.2614	-2.73491	0.644588	-4.24289	2.2066e-05	0.000390124	NA	NA	NA
ENSBTAG00000018244	6.01443	-3.79824	0.942667	-4.02925	5.59557e-05	0.000839582	790185	VSTM2B	V-set and transmembrane domain containing 2B
ENSBTAG00000009358	638.415	-1.11646	0.348585	-3.20285	0.00136077	0.0114154	521855	MTSS2	MTSS I-BAR domain containing 2
ENSBTAG00000050915	5.7543	-2.8414	0.945643	-3.00473	0.0026582	0.0191551	NA	NA	NA
ENSBTAG00000034185	6670.78	-1.37572	0.312337	-4.4046	1.05981e-05	0.000211775	NA	NA	NA
ENSBTAG00000018146	418.144	-1.43268	0.469079	-3.05424	0.0022563	0.0169272	618809	VAT1L	vesicle amine transport 1 like
ENSBTAG00000049788	544.3	-2.43495	0.395085	-6.16309	7.13376e-10	5.59738e-08	505366	WFDC1	WAP four-disulfide core domain 1
ENSBTAG00000016315	1997.26	1.01265	0.366367	2.76404	0.00570899	0.0346876	617165	COTL1	coactosin like F-actin binding protein 1
ENSBTAG00000045507	85.4045	2.6218	0.4477	5.85616	4.73705e-09	3.04614e-07	NA	NA	NA
ENSBTAG00000002980	872.574	2.44492	0.504215	4.84896	1.2411e-06	3.52642e-05	618400	GPT2	glutamic--pyruvic transaminase 2
ENSBTAG00000010858	40.7901	1.87371	0.549795	3.40802	0.000654366	0.00639231	101909228	ABCC11	ATP binding cassette subfamily C member 11
ENSBTAG00000012295	96.7159	2.16601	0.444881	4.86874	1.12311e-06	3.2727e-05	618586	NKD1	NKD inhibitor of WNT signaling pathway 1
ENSBTAG00000000418	3.64186	3.20969	1.1371	2.82269	0.00476223	0.0301696	539135	TOX3	TOX high mobility group box family member 3
ENSBTAG00000004838	107.806	1.86476	0.427448	4.36255	1.28556e-05	0.000246795	532896	IRX5	iroquois homeobox 5
ENSBTAG00000019267	17122.5	2.40261	0.264086	9.09784	9.21433e-20	8.75617e-17	282872	MMP2	matrix metallopeptidase 2
ENSBTAG00000003353	117.279	1.59254	0.478506	3.32815	0.000874261	0.00800016	282363	SLC6A2	solute carrier family 6 member 2
ENSBTAG00000054808	288.856	2.37004	0.74358	3.18733	0.00143591	0.01188	404071	MT1A	metallothionein-1A
ENSBTAG00000023659	1080.42	1.50883	0.455128	3.31519	0.000915819	0.0083148	404070	MT2A	metallothionein 2A
ENSBTAG00000001852	376.108	-1.66773	0.335999	-4.9635	6.92331e-07	2.14535e-05	497207	BREH1	retinyl ester hydrolase type 1
ENSBTAG00000005413	421.768	-1.25749	0.338561	-3.71421	0.000203838	0.00249582	782441	NLRC5	NLR family CARD domain containing 5
ENSBTAG00000011700	6.68713	4.03352	1.33867	3.01308	0.00258611	0.0187996	613446	PLLP	plasmolipin
ENSBTAG00000001857	252.665	-1.05817	0.2948	-3.58947	0.000331354	0.00368758	618756	DOK4	docking protein 4
ENSBTAG00000038141	2068.63	-1.42789	0.265394	-5.38024	7.43853e-08	3.22116e-06	509703	ADGRG1	adhesion G protein-coupled receptor G1
ENSBTAG00000006221	6.6995	2.13348	0.767765	2.77881	0.00545577	0.033605	529961	ADGRG3	adhesion G protein-coupled receptor G3
ENSBTAG00000003894	277.954	-1.12368	0.360516	-3.11687	0.00182784	0.0143947	515033	NDRG4	NDRG family member 4
ENSBTAG00000009762	46.0763	2.52144	0.360551	6.99328	2.68534e-12	3.82773e-10	100297073	BEAN1	brain expressed associated with NEDD4 1
ENSBTAG00000054188	1790.15	1.74363	0.3378	5.16173	2.44681e-07	8.8671e-06	787512	CMTM3	CKLF like MARVEL transmembrane domain containing 3
ENSBTAG00000001104	41.2469	1.12718	0.326042	3.45717	0.000545886	0.00551854	540247	CMTM4	CKLF like MARVEL transmembrane domain containing 4
ENSBTAG00000046708	360.265	1.48441	0.413541	3.58952	0.000331285	0.00368758	100299267	PDP2	pyruvate dehyrogenase phosphatase catalytic subunit 2
ENSBTAG00000038325	13.6853	-2.47282	0.603894	-4.09479	4.22545e-05	0.000660057	529706	CES4A	carboxylesterase 4A
ENSBTAG00000049665	322.874	1.00262	0.294753	3.40158	0.000669979	0.00652247	614717	B3GNT9	UDP-GlcNAc:betaGal beta-1,3-N-acetylglucosaminyltransferase 9
ENSBTAG00000003514	706.762	-1.29074	0.2	-6.4537	1.09153e-10	1.05484e-08	614788	HSF4	heat shock transcription factor 4
[truncated: 509 more rows]

## Sheet: Table S4
Table S4. The differentially expressed genes identified in VAT-AAT group.
[truncated: 1,062 more rows]

[truncated: 11 more sheets: Table S5, Table S6, Table S7, Table S8, Table S9, Table S10, Table S11, Table S12, Table S13, Table S14, Table S15]
